# Supplementary material for: 4-(5-Amino-1H-1,2,4-triazol-3-yl)pyridinium chloride monohydrate
Source: Acta Crystallogr Sect E Struct Rep Online. 2011 Jan 22;67(Pt 2):o466–7. doi: 10.1107/S1600536811002406 (PMC3051743; doi:10.1107/S1600536811002406)
Supplement: Supplementary file 1 [file e-67-0o466-sup1.cif]

##############################################################################
###                                                                        ###
###        Electronic paper (Acta Crystallographica Section E)             ###
###                                                                        ###
##############################################################################
#                                                                            #
# This CIF contains the data in a paper accepted for publication in Acta     #
# Crystallographica Section E. It conforms to the requirements of Notes      #
# for Authors for Section E, and has been peer reviewed under the auspices   #
# of the IUCr Commission on Journals.                                        #
#                                                                            #
# Full details of the Crystallographic Information File format               #
# are given in the paper "The Crystallographic Information File (CIF):       #
# a New Standard Archive File for Crystallography" by S. R. Hall, F. H.      #
# Allen and I. D. Brown [Acta Cryst. (1991), A47, 655-685].                  #
#                                                                            #
# The current version of the core CIF dictionary is obtainable from          #
# ftp://ftp.iucr.org/pub/cif_core.dic. The current version number is 2.4.    #
#                                                                            #
# Software is freely available for graphical display of the structure(s) in  #
# this CIF.  For information consult the CIF home page http://www.iucr.org/  #
# cif/home.html                                                              #
#                                                                            #
# This file may be used for bona fide research purposes within the           #
# scientific community so long as proper attribution is given to the journal # 
# article from which it was obtained.                                        #
#                                                                            #
##############################################################################
                                             
data_global
_audit_creation_method     'SHELXL97 and manual editing of ncher2.cif'
_journal_date_recd_electronic     2011-01-08
_journal_date_accepted     2011-01-17
_journal_name_full     'Acta Crystallographica, Section E'
_journal_year     2011
_journal_volume     67
_journal_issue      2
_journal_page_first     o466
_journal_page_last     o467
_journal_paper_category     QO
_journal_coeditor_code     AA2001
_publ_contact_author_name     'Dr. Victor B. Rybakov'
_publ_contact_author_address
;
  Department of Chemistry, Moscow State University,
  119992 Moscow, Russian Federation
;
_publ_contact_author_email     rybakov20021@yandex.ru
_publ_contact_author_fax     '7-495-9390898'
_publ_contact_author_phone     '7-495-9393654'
_publ_section_title
;
4-(5-Amino-1<i>H</i>-1,2,4-triazol-3-yl)pyridinium chloride monohydrate
;
loop_
    _publ_author_name
    _publ_author_address
    'Victor M. Chernyshev'
;
 South-Russia State Technical University,
 346428 Novocherkassk, Russian Federation
;
    'Elena V. Tarasova'
;
 South-Russia State Technical University,
 346428 Novocherkassk, Russian Federation
;
    'Anna V. Chernysheva'
;
 South-Russia State Technical University,
 346428 Novocherkassk, Russian Federation
;
    'Victor B. Rybakov'
;
 Department of Chemistry, Moscow State University,
 119992 Moscow, Russian Federation
;
data_I
_audit_creation_method     'SHELXL97'
_chemical_name_systematic
;
4-(5-Amino-1<i>H</i>-1,2,4-triazol-3-yl)pyridinium chloride monohydrate
;
_chemical_formula_moiety     'C7 H8 N5 +, Cl -, H2 O'
_chemical_formula_sum     'C7 H10 Cl N5 O'
_chemical_formula_iupac     'C7 H8 N5 +, Cl -, H2 O'
_chemical_formula_weight     215.65
_chemical_melting_point_gt     579
_chemical_melting_point_lt     581
_symmetry_cell_setting     monoclinic
_symmetry_space_group_name_H-M     'P 21/c'
_symmetry_space_group_name_Hall     '-P 2ybc'
loop_
    _symmetry_equiv_pos_as_xyz
    'x, y, z'
    '-x, y+1/2, -z+1/2'
    '-x, -y, -z'
    'x, -y-1/2, z-1/2'
_cell_length_a     5.3411(5)
_cell_length_b     24.656(3)
_cell_length_c     7.3488(7)
_cell_angle_alpha     90.00
_cell_angle_beta     97.62(2)
_cell_angle_gamma     90.00
_cell_volume     959.22(18)
_cell_formula_units_Z     4
_cell_measurement_reflns_used     25
_cell_measurement_theta_min     12.11
_cell_measurement_theta_max     14.00
_cell_measurement_temperature     295(2)
_exptl_crystal_description     'Prism'
_exptl_crystal_colour     'Yellow'
_exptl_crystal_size_max     0.20
_exptl_crystal_size_mid     0.20
_exptl_crystal_size_min     0.20
_exptl_crystal_density_diffrn     1.493
_exptl_crystal_density_meas     ?
_exptl_crystal_density_method     'not measured'
_exptl_crystal_F_000     448
_exptl_absorpt_coefficient_mu     0.198
_exptl_absorpt_correction_type     refdelf
_exptl_absorpt_process_details     '(Walker & Stuart, 1983)'
_exptl_absorpt_correction_T_min     0.3143
_exptl_absorpt_correction_T_max     0.9611
_diffrn_ambient_temperature     295(2)
_diffrn_radiation_type     AgK\a
_diffrn_radiation_wavelength     0.56085
_diffrn_radiation_source     'fine-focus sealed tube'
_diffrn_radiation_monochromator     'graphite'
_diffrn_measurement_device_type     'Enraf--Nonius CAD-4'
_diffrn_measurement_device     '\k-geometry diffractometer'
_diffrn_measurement_method     'Non-profiled \w'
_diffrn_reflns_number     2389
_diffrn_reflns_av_R_equivalents     0.0000
_diffrn_reflns_av_sigmaI/netI     0.0327
_diffrn_reflns_theta_min     1.30
_diffrn_reflns_theta_max     22.00
_diffrn_reflns_theta_full     22.00
_diffrn_measured_fraction_theta_max     0.997
_diffrn_measured_fraction_theta_full     0.997
_diffrn_reflns_limit_h_min     -7
_diffrn_reflns_limit_h_max     7
_diffrn_reflns_limit_k_min     0
_diffrn_reflns_limit_k_max     32
_diffrn_reflns_limit_l_min     0
_diffrn_reflns_limit_l_max     9
_diffrn_standards_number     1
_diffrn_standards_interval_time     60
_diffrn_standards_decay_%     2
loop_
    _diffrn_standard_refln_index_h
    _diffrn_standard_refln_index_k
    _diffrn_standard_refln_index_l
    3 13 2
_refine_special_details
;
 Refinement of <i>F</i>^2^ against ALL reflections. The weighted
 <i>R</i>-factor w<i>R</i> and goodness of fit </i>S</i> are based on
 <i>F</i>^2^, conventional <i>R</i>-factors <i>R</i> are based
 on <i>F</i>, with <i>F</i> set to zero for negative <i>F</i>^2^. The threshold
 expression of <i>F</i>^2^ > 2\s(<i>F</i>^2^) is used only for calculating
 <i>R</i>-factors(gt) etc. and is not relevant to the choice of reflections
 for refinement. <i>R</i>-factors based on <i>F</i>^2^ are statistically about
 twice as large as those based on <i>F</i>, and <i>R</i>-factors based on ALL
 data will be even larger.
;
_reflns_number_total     2389
_reflns_number_gt     1518
_reflns_threshold_expression     I>2\s(I)
_refine_ls_structure_factor_coef     Fsqd
_refine_ls_matrix_type     full
_refine_ls_R_factor_all     0.0773
_refine_ls_R_factor_gt     0.0422
_refine_ls_wR_factor_gt     0.0952
_refine_ls_wR_factor_ref     0.1085
_refine_ls_goodness_of_fit_ref     0.926
_refine_ls_restrained_S_all     0.926
_refine_ls_number_reflns     2389
_refine_ls_number_parameters     151
_refine_ls_number_restraints     0
_refine_ls_hydrogen_treatment     mixed
_refine_ls_weighting_scheme     calc
_refine_ls_weighting_details
                 'calc w=1/[\s^2^(Fo^2^)+(0.0642P)^2^] where P=(Fo^2^+2Fc^2^)/3'
_atom_sites_solution_hydrogens     geom
_atom_sites_solution_primary     direct
_atom_sites_solution_secondary     difmap
_refine_ls_shift/su_max     0.001
_refine_ls_shift/su_mean     0.000
_refine_diff_density_max     0.260
_refine_diff_density_min     -0.240
_refine_ls_extinction_method     'none'
_refine_ls_extinction_coef     ?
loop_
    _atom_type_symbol
    _atom_type_description
    _atom_type_scat_dispersion_real
    _atom_type_scat_dispersion_imag
    _atom_type_scat_source
    'C' 'C' 0.0015 0.0009
                         'International Tables Vol C Tables 4.2.6.8 and 6.1.1.4'
    'H' 'H' 0.0000 0.0000
                         'International Tables Vol C Tables 4.2.6.8 and 6.1.1.4'
    'Cl' 'Cl' 0.0998 0.0984
                         'International Tables Vol C Tables 4.2.6.8 and 6.1.1.4'
    'N' 'N' 0.0030 0.0019
                         'International Tables Vol C Tables 4.2.6.8 and 6.1.1.4'
    'O' 'O' 0.0056 0.0036
                         'International Tables Vol C Tables 4.2.6.8 and 6.1.1.4'
_computing_data_collection     '<i>CAD-4 EXPRESS</i> (Enraf--Nonius, 1994)'
_computing_cell_refinement     '<i>CAD-4 EXPRESS</i> (Enraf--Nonius, 1994)'
_computing_data_reduction     '<i>XCAD4</i> (Harms & Wocadlo, 1995)'
_computing_structure_solution     '<i>SHELXS97</i> (Sheldrick, 2008)'
_computing_structure_refinement     '<i>SHELXL97</i> (Sheldrick, 2008)'
_computing_molecular_graphics     '<i>ORTEP-3</i> (Farrugia, 1997)'
_computing_publication_material     '<i>WinGX</i> (Farrugia, 1999)'
loop_
    _atom_site_type_symbol
    _atom_site_label
    _atom_site_fract_x
    _atom_site_fract_y
    _atom_site_fract_z
    _atom_site_U_iso_or_equiv
    _atom_site_adp_type
    _atom_site_calc_flag
    _atom_site_refinement_flags
    _atom_site_occupancy
    _atom_site_disorder_assembly
    _atom_site_disorder_group
    Cl Cl1 0.03502(9) 0.29662(2) 0.52890(9) 0.0585(2) Uani d . 1 . .
    N N1 0.4858(3) -0.06015(6) 0.7559(2) 0.0421(4) Uani d . 1 . .
    H H1 0.458(3) -0.0952(8) 0.751(3) 0.038(5) Uiso d . 1 . .
    N N2 0.3363(3) -0.01915(6) 0.6821(2) 0.0438(4) Uani d . 1 . .
    C C3 0.4713(3) 0.02346(7) 0.7339(3) 0.0380(4) Uani d . 1 . .
    N N4 0.7008(3) 0.01345(6) 0.8344(2) 0.0401(4) Uani d . 1 . .
    C C5 0.7035(3) -0.03999(7) 0.8458(3) 0.0391(4) Uani d . 1 . .
    C C13 0.3868(3) 0.07839(7) 0.6860(3) 0.0376(4) Uani d . 1 . .
    C C14 0.1558(3) 0.08732(8) 0.5770(3) 0.0477(5) Uani d . 1 . .
    H H14 0.0536 0.0583 0.5337 0.057 Uiso calc R 1 . .
    C C15 0.0833(4) 0.13903(8) 0.5355(3) 0.0512(5) Uani d . 1 . .
    H H15 -0.0694 0.1455 0.4620 0.061 Uiso calc R 1 . .
    N N16 0.2275(3) 0.18070(7) 0.5984(3) 0.0514(5) Uani d . 1 . .
    H H16 0.197(4) 0.2140(9) 0.580(3) 0.053(6) Uiso d . 1 . .
    C C17 0.4501(4) 0.17327(8) 0.7024(3) 0.0535(6) Uani d . 1 . .
    H H17 0.5484 0.2031 0.7435 0.064 Uiso calc R 1 . .
    C C18 0.5325(3) 0.12272(8) 0.7479(3) 0.0468(5) Uani d . 1 . .
    H H18 0.6869 0.1177 0.8207 0.056 Uiso calc R 1 . .
    N N51 0.8895(3) -0.07055(7) 0.9294(3) 0.0514(5) Uani d . 1 . .
    H H51A 0.869(4) -0.1036(9) 0.934(3) 0.048(6) Uiso d . 1 . .
    H H51B 0.994(4) -0.0532(9) 0.998(3) 0.063(7) Uiso d . 1 . .
    O O1 0.4229(4) 0.67460(7) 0.2570(3) 0.0635(5) Uani d . 1 . .
    H H1A 0.309(6) 0.6799(12) 0.333(4) 0.092(11) Uiso d . 1 . .
    H H1B 0.562(6) 0.6872(11) 0.319(4) 0.092(10) Uiso d . 1 . .
loop_
    _atom_site_aniso_label
    _atom_site_aniso_U_11
    _atom_site_aniso_U_22
    _atom_site_aniso_U_33
    _atom_site_aniso_U_12
    _atom_site_aniso_U_13
    _atom_site_aniso_U_23
    Cl1 0.0424(3) 0.0401(3) 0.0893(5) 0.0049(2) -0.0051(3) 0.0026(3)
    N1 0.0292(7) 0.0325(8) 0.0603(11) -0.0045(6) -0.0100(7) 0.0005(8)
    N2 0.0291(7) 0.0428(8) 0.0560(10) -0.0051(6) -0.0078(7) -0.0022(8)
    C3 0.0237(8) 0.0429(10) 0.0452(11) -0.0004(7) -0.0041(7) -0.0041(8)
    N4 0.0289(7) 0.0330(7) 0.0545(10) -0.0017(6) -0.0082(7) -0.0009(7)
    C5 0.0283(8) 0.0359(8) 0.0501(11) -0.0031(7) -0.0063(7) -0.0005(8)
    C13 0.0273(8) 0.0392(9) 0.0450(10) 0.0019(7) -0.0002(7) -0.0004(8)
    C14 0.0320(9) 0.0486(11) 0.0584(13) -0.0007(8) -0.0092(9) -0.0014(9)
    C15 0.0312(9) 0.0532(12) 0.0650(14) 0.0094(8) -0.0090(9) 0.0057(10)
    N16 0.0413(9) 0.0419(9) 0.0686(13) 0.0117(7) -0.0012(8) 0.0048(9)
    C17 0.0393(10) 0.0464(11) 0.0706(16) 0.0013(9) -0.0078(10) -0.0023(10)
    C18 0.0285(9) 0.0426(10) 0.0657(13) 0.0029(8) -0.0076(9) 0.0008(10)
    N51 0.0361(8) 0.0326(9) 0.0784(14) -0.0011(7) -0.0187(8) 0.0002(9)
    O1 0.0426(9) 0.0564(10) 0.0867(13) 0.0052(7) -0.0094(10) -0.0090(9)
_geom_special_details
;
All s.u.'s (except the s.u. in the dihedral angle between two l.s. planes) are
estimated using the full covariance matrix. The cell s.u.'s are taken into
account individually in the estimation of s.u.'s in distances, angles and
torsion angles; correlations between s.u.'s in cell parameters are only used
when they are defined by crystal symmetry. An approximate (isotropic)
treatment of cell s.u.'s is used for estimating s.u.'s involving l.s. planes.
;
loop_
    _geom_bond_atom_site_label_1
    _geom_bond_atom_site_label_2
    _geom_bond_site_symmetry_2
    _geom_bond_distance
    _geom_bond_publ_flag
    N4 C5 . 1.320(2) ?
    N4 C3 . 1.367(2) ?
    C5 N51 . 1.330(2) ?
    C5 N1 . 1.353(2) ?
    N1 N2 . 1.356(2) ?
    N1 H1 . 0.876(19) ?
    N2 C3 . 1.302(2) ?
    C3 C13 . 1.456(2) ?
    C13 C18 . 1.383(2) ?
    C13 C14 . 1.396(2) ?
    C14 C15 . 1.355(3) ?
    C14 H14 . 0.9300 ?
    C15 N16 . 1.330(3) ?
    C15 H15 . 0.9300 ?
    N16 C17 . 1.338(3) ?
    N16 H16 . 0.85(2) ?
    C17 C18 . 1.349(3) ?
    C17 H17 . 0.9300 ?
    C18 H18 . 0.9300 ?
    N51 H51A . 0.82(2) ?
    N51 H51B . 0.82(2) ?
    O1 H1A . 0.89(3) ?
    O1 H1B . 0.88(3) ?
loop_
    _geom_angle_atom_site_label_1
    _geom_angle_atom_site_label_2
    _geom_angle_atom_site_label_3
    _geom_angle_site_symmetry_1
    _geom_angle_site_symmetry_3
    _geom_angle
    _geom_angle_publ_flag
    C5 N4 C3 . . 102.47(14) ?
    N4 C5 N51 . . 126.56(17) ?
    N4 C5 N1 . . 109.53(15) ?
    N51 C5 N1 . . 123.90(18) ?
    C5 N1 N2 . . 110.08(15) ?
    C5 N1 H1 . . 120.6(12) ?
    N2 N1 H1 . . 129.3(12) ?
    C3 N2 N1 . . 102.18(14) ?
    N2 C3 N4 . . 115.73(16) ?
    N2 C3 C13 . . 122.53(15) ?
    N4 C3 C13 . . 121.73(15) ?
    C18 C13 C14 . . 118.66(17) ?
    C18 C13 C3 . . 120.84(15) ?
    C14 C13 C3 . . 120.50(16) ?
    C15 C14 C13 . . 118.80(17) ?
    C15 C14 H14 . . 120.6 ?
    C13 C14 H14 . . 120.6 ?
    N16 C15 C14 . . 120.89(17) ?
    N16 C15 H15 . . 119.6 ?
    C14 C15 H15 . . 119.6 ?
    C15 N16 C17 . . 121.52(18) ?
    C15 N16 H16 . . 127.1(16) ?
    C17 N16 H16 . . 111.3(16) ?
    N16 C17 C18 . . 120.25(18) ?
    N16 C17 H17 . . 119.9 ?
    C18 C17 H17 . . 119.9 ?
    C17 C18 C13 . . 119.87(17) ?
    C17 C18 H18 . . 120.1 ?
    C13 C18 H18 . . 120.1 ?
    C5 N51 H51A . . 118.8(15) ?
    C5 N51 H51B . . 113.2(17) ?
    H51A N51 H51B . . 125(2) ?
    H1A O1 H1B . . 103(3) ?
loop_
    _geom_torsion_atom_site_label_1
    _geom_torsion_atom_site_label_2
    _geom_torsion_atom_site_label_3
    _geom_torsion_atom_site_label_4
    _geom_torsion_site_symmetry_1
    _geom_torsion_site_symmetry_2
    _geom_torsion_site_symmetry_3
    _geom_torsion_site_symmetry_4
    _geom_torsion
    _geom_torsion_publ_flag
    C3 N4 C5 N51 . . . . 179.2(2) ?
    C3 N4 C5 N1 . . . . 0.1(2) ?
    N4 C5 N1 N2 . . . . 0.4(2) ?
    N51 C5 N1 N2 . . . . -178.75(19) ?
    C5 N1 N2 C3 . . . . -0.8(2) ?
    N1 N2 C3 N4 . . . . 0.9(2) ?
    N1 N2 C3 C13 . . . . 179.91(17) ?
    C5 N4 C3 N2 . . . . -0.6(2) ?
    C5 N4 C3 C13 . . . . -179.68(18) ?
    N2 C3 C13 C18 . . . . 178.20(19) ?
    N4 C3 C13 C18 . . . . -2.8(3) ?
    N2 C3 C13 C14 . . . . -1.6(3) ?
    N4 C3 C13 C14 . . . . 177.42(19) ?
    C18 C13 C14 C15 . . . . 0.2(3) ?
    C3 C13 C14 C15 . . . . 179.92(19) ?
    C13 C14 C15 N16 . . . . -0.6(3) ?
    C14 C15 N16 C17 . . . . 0.9(3) ?
    C15 N16 C17 C18 . . . . -0.7(3) ?
    N16 C17 C18 C13 . . . . 0.3(3) ?
    C14 C13 C18 C17 . . . . 0.0(3) ?
    C3 C13 C18 C17 . . . . -179.8(2) ?
loop_
    _geom_hbond_atom_site_label_D
    _geom_hbond_atom_site_label_H
    _geom_hbond_atom_site_label_A
    _geom_hbond_site_symmetry_A
    _geom_hbond_distance_DH
    _geom_hbond_distance_HA
    _geom_hbond_distance_DA
    _geom_hbond_angle_DHA
    N1 H1 O1 4_566 0.876(19) 1.97(2) 2.842(2) 175.0(18)
    N16 H16 Cl1 . 0.85(2) 2.22(2) 3.0574(18) 169(2)
    N51 H51A Cl1 2_646 0.82(2) 2.52(2) 3.3092(18) 160.5(19)
    N51 H51B N4 3_757 0.82(2) 2.15(2) 2.963(2) 174(2)
    O1 H1A Cl1 3_566 0.89(3) 2.29(3) 3.159(2) 167(3)
    O1 H1B Cl1 3_666 0.88(3) 2.32(3) 3.187(2) 168(2)
