# Supplementary material for: 4-(5-Amino-1H-1,2,4-triazol-3-yl)pyridinium chloride monohydrate
Source: Acta Crystallogr Sect E Struct Rep Online. 2011 Jan 22;67(Pt 2):o466–7. doi: 10.1107/S1600536811002406 (PMC3051743; doi:10.1107/S1600536811002406)
Supplement: Supplementary file 2 [file e-67-0o466-Isup2.hkl]

# 
# h,k,l, Fc-squared, Fo-squared, sigma(Fo-squared) and status flag 
# 
data_I
_shelx_title '  ncher2 in P 21/c' 
_shelx_refln_list_code          4 
_shelx_F_calc_maximum      277.52 
_exptl_crystal_F_000       448.00 
_reflns_d_resolution_high  0.7485 
 
loop_ 
 _symmetry_equiv_pos_as_xyz 
 'x, y, z' 
 '-x, y+1/2, -z+1/2' 
 '-x, -y, -z' 
 'x, -y-1/2, z-1/2' 
 
_cell_length_a     5.3411 
_cell_length_b    24.6564 
_cell_length_c     7.3488 
_cell_angle_alpha  90.000 
_cell_angle_beta   97.620 
_cell_angle_gamma  90.000 
 
_shelx_F_squared_multiplier     1.000 
 
loop_ 
 _refln_index_h 
 _refln_index_k 
 _refln_index_l 
 _refln_F_squared_calc 
 _refln_F_squared_meas 
 _refln_F_squared_sigma 
 _refln_observed_status 
   1   0   0     1561.29     1678.93     19.67 o 
   2   0   0     4496.53     4618.44     18.56 o 
   3   0   0       32.83       30.23      1.45 o 
   4   0   0      236.12      236.50      3.91 o 
   5   0   0      122.52      106.29      4.94 o 
   6   0   0       21.64       20.79      3.22 o 
   7   0   0        0.22        0.89      2.73 o 
   1   1   0     2853.57     3285.87     65.51 o 
   2   1   0     3135.55     3144.38     38.65 o 
   3   1   0      173.76      183.42      2.43 o 
   4   1   0      365.65      367.04      7.09 o 
   5   1   0      123.28      121.27      3.66 o 
   6   1   0      110.63      107.72      3.87 o 
   7   1   0        5.66        5.85      2.87 o 
   0   2   0     1961.46     2013.31     11.72 o 
   1   2   0     5273.74     5460.22     17.04 o 
   2   2   0     1546.47     1808.75    126.61 o 
   3   2   0       39.54       37.28      1.45 o 
   4   2   0      153.47      145.61      3.05 o 
   5   2   0      623.64      572.35      7.14 o 
   6   2   0       89.18       75.20      3.88 o 
   7   2   0        0.02        2.55      7.47 o 
   1   3   0      856.88      837.52     14.18 o 
   2   3   0      285.57      274.81      2.37 o 
   3   3   0       72.57       76.33      2.06 o 
   4   3   0       44.20       39.80      2.35 o 
   5   3   0      244.00      217.16      4.73 o 
   6   3   0       31.54       30.49      9.40 o 
   7   3   0       78.78       75.72      4.04 o 
   0   4   0       30.43       30.82      1.78 o 
   1   4   0        9.83        8.67      0.67 o 
   2   4   0      400.98      442.34      2.92 o 
   3   4   0     1344.28     1414.04     18.95 o 
   4   4   0      193.47      190.40      7.35 o 
   5   4   0       28.31       25.69      3.24 o 
   6   4   0       80.16       78.95      4.08 o 
   7   4   0        3.29        0.27      3.73 o 
   1   5   0      188.39      187.40      4.75 o 
   2   5   0       18.60       19.67      1.96 o 
   3   5   0      238.76      255.97      3.06 o 
   4   5   0       31.86       27.56      5.09 o 
   5   5   0        0.22        2.81      2.81 o 
   6   5   0       12.20       12.17      3.53 o 
   0   6   0     3155.98     3070.87     23.18 o 
   1   6   0     1422.64     1318.68     60.84 o 
   2   6   0       37.63       37.78      1.26 o 
   3   6   0      403.74      426.67      3.75 o 
   4   6   0      214.54      227.50      3.65 o 
   5   6   0        1.69        0.26      3.12 o 
   6   6   0       11.31       10.87      3.52 o 
   1   7   0        3.91        2.83      1.26 o 
   2   7   0      246.60      237.21      2.09 o 
   3   7   0       26.90       25.09      1.61 o 
   4   7   0        0.60        0.55      2.03 o 
   5   7   0      355.65      353.66     16.22 o 
   6   7   0        1.45        0.13      3.47 o 
   0   8   0     7800.18     7704.61     43.20 o 
   1   8   0      223.39      203.27      8.86 o 
   2   8   0     1099.59      978.92     17.78 o 
   3   8   0       34.20       35.08      1.75 o 
   4   8   0       39.50       37.66      2.50 o 
   5   8   0      135.77      132.05      5.00 o 
   6   8   0       10.25        8.22      5.63 o 
   1   9   0     2511.70     2368.20    110.54 o 
   2   9   0      124.90      112.85      2.68 o 
   3   9   0      127.41      109.91      4.41 o 
   4   9   0      127.98      131.18      3.64 o 
   5   9   0        0.14        2.01      5.43 o 
   6   9   0       90.12       82.49      4.56 o 
   0  10   0     1814.21     1732.06     10.79 o 
   1  10   0      907.39      809.70     21.79 o 
   2  10   0       54.31       48.61      1.55 o 
   3  10   0      472.29      427.48      8.36 o 
   4  10   0       68.91       54.84      5.95 o 
   5  10   0      122.72      113.46      4.45 o 
   6  10   0       17.91       14.15      4.12 o 
   1  11   0      571.27      663.64     34.30 o 
   2  11   0      210.08      224.99     15.33 o 
   3  11   0       57.23       48.60      2.22 o 
   4  11   0       14.66       12.00      2.68 o 
   5  11   0      329.30      334.22      5.86 o 
   6  11   0       63.82       63.74      4.26 o 
   0  12   0       12.74       11.43      1.86 o 
   1  12   0     1251.22     1089.25     35.85 o 
   2  12   0      846.70      824.30     43.31 o 
   3  12   0      400.98      348.39      6.07 o 
   4  12   0      525.65      538.27     10.31 o 
   5  12   0       17.98       16.15      3.37 o 
   6  12   0       18.99       14.45      3.91 o 
   1  13   0      344.10      293.14     16.02 o 
   2  13   0        0.01       14.19     14.19 o 
   3  13   0      150.74      149.10      3.25 o 
   4  13   0      961.78      899.12      7.49 o 
   5  13   0        0.02        1.18      2.87 o 
   6  13   0       55.02       50.81     15.64 o 
   0  14   0      111.01      108.25      3.48 o 
   1  14   0     1828.99     1871.65    101.82 o 
   2  14   0      371.56      372.16      8.04 o 
   3  14   0      105.80       97.70      5.52 o 
   4  14   0       31.97       26.23     11.98 o 
   5  14   0        3.72        2.57      2.91 o 
   6  14   0        1.72        3.53      3.53 o 
   1  15   0       71.85      141.98     40.64 o 
   2  15   0       97.70      109.38     10.15 o 
   3  15   0      733.09      673.12      8.66 o 
   4  15   0      163.63      152.22      8.91 o 
   5  15   0       16.06       12.27      3.07 o 
   6  15   0        0.08        3.41      3.41 o 
   0  16   0      285.73      274.92      5.70 o 
   1  16   0       57.63       63.58      2.57 o 
   2  16   0       93.12       90.99      3.07 o 
   3  16   0       91.31       74.16     20.05 o 
   4  16   0       38.76       40.21      3.65 o 
   5  16   0       15.78       12.98      3.12 o 
   6  16   0       13.38       14.86      6.31 o 
   1  17   0       10.10       20.60     14.47 o 
   2  17   0      322.54      326.95      8.22 o 
   3  17   0      299.17      298.49      5.62 o 
   4  17   0       14.11       15.00      2.75 o 
   5  17   0       19.27       22.37      3.21 o 
   6  17   0       42.86       39.32      3.88 o 
   0  18   0      364.71      313.84      6.56 o 
   1  18   0      440.66      395.16      5.35 o 
   2  18   0        3.27        5.13      5.41 o 
   3  18   0      127.74      128.86      3.90 o 
   4  18   0       26.44       21.92      7.31 o 
   5  18   0        0.07        0.11      3.47 o 
   1  19   0      373.19      367.52     47.30 o 
   2  19   0       36.77       34.85      2.74 o 
   3  19   0       28.44       26.87      8.76 o 
   4  19   0      189.81      188.69      4.83 o 
   5  19   0       22.88       21.01      3.23 o 
   0  20   0      190.56      172.00      5.76 o 
   1  20   0     1076.35     1050.80      9.03 o 
   2  20   0       37.79       33.68      7.21 o 
   3  20   0      200.78      200.53      4.94 o 
   4  20   0       59.43       58.90      3.68 o 
   5  20   0        2.19        0.86      3.26 o 
   1  21   0      231.57      259.88     14.35 o 
   2  21   0      115.93      119.47     27.41 o 
   3  21   0      150.97      155.20      4.93 o 
   4  21   0       10.36       13.06      3.06 o 
   5  21   0       43.03       49.89      7.99 o 
   0  22   0      300.92      286.08      7.39 o 
   1  22   0       78.21       85.67      6.84 o 
   2  22   0      402.21      385.91      6.24 o 
   3  22   0       84.95       85.80     11.70 o 
   4  22   0       20.51       12.97      9.52 o 
   5  22   0        2.45        6.26      3.07 o 
   1  23   0       83.50       83.44      3.51 o 
   2  23   0        7.13        7.88     15.10 o 
   3  23   0       54.02       56.20      8.09 o 
   4  23   0       79.51       81.33      4.17 o 
   5  23   0        2.84        4.56      7.95 o 
   0  24   0       47.56       42.46      4.53 o 
   1  24   0       94.25       94.79      3.95 o 
   2  24   0       47.79       45.52      3.40 o 
   3  24   0       53.75       58.26      3.69 o 
   4  24   0        1.64        0.14      6.49 o 
   1  25   0       24.33       28.15      4.04 o 
   2  25   0       27.67       27.55      4.84 o 
   3  25   0        0.12        1.45      2.95 o 
   4  25   0        0.28        1.55      6.63 o 
   0  26   0      163.32      160.53      6.66 o 
   1  26   0       19.73       26.60      5.31 o 
   2  26   0       66.67       71.78      3.79 o 
   3  26   0        3.07        1.12      4.39 o 
   4  26   0       26.77       28.43      3.45 o 
   1  27   0        4.82        4.76      2.75 o 
   2  27   0        5.15        5.91      2.88 o 
   3  27   0        0.30        1.63      2.85 o 
   4  27   0        0.00        3.97      3.20 o 
   0  28   0        4.36        4.52      4.07 o 
   1  28   0        4.91        1.09      2.79 o 
   2  28   0       13.32       16.77      3.10 o 
   3  28   0        3.03        3.59      2.88 o 
   1  29   0       10.04       14.36      3.22 o 
   2  29   0       14.39       19.77      3.35 o 
   3  29   0        5.31        5.28      2.98 o 
   0  30   0        4.96        0.80      3.88 o 
   1  30   0       86.26       97.87      4.36 o 
   2  30   0       87.63       79.69      4.80 o 
   1  31   0       12.75       13.57      3.27 o 
   2  31   0        4.24        5.34      3.15 o 
   0  32   0      122.41      122.37      6.94 o 
   1  32   0       36.11       32.19      5.87 o 
  -7   1   1        5.91        4.01      3.43 o 
  -6   1   1       19.50       21.38      3.80 o 
  -5   1   1       25.45       20.13      3.31 o 
  -4   1   1      632.50      598.05      7.27 o 
  -3   1   1      119.37      126.93      3.21 o 
  -2   1   1      802.35      867.06      6.10 o 
  -1   1   1       20.24       22.20      1.45 o 
   0   1   1       28.61       29.71      1.15 o 
   1   1   1      691.38      698.20      6.03 o 
   2   1   1      311.39      317.19      4.84 o 
   3   1   1     1310.08     1353.60     10.11 o 
   4   1   1      134.06      151.28      4.35 o 
   5   1   1       41.86       44.58      4.34 o 
   6   1   1       17.67       17.62      4.34 o 
  -7   2   1        5.07        0.00      3.89 o 
  -6   2   1        1.84        0.99      4.02 o 
  -5   2   1       51.75       43.19      3.75 o 
  -4   2   1      219.19      198.29      4.79 o 
  -3   2   1        0.15        2.06      2.06 o 
  -2   2   1        0.60        2.27      1.73 o 
  -1   2   1      875.06      860.23      5.23 o 
   0   2   1      224.33      228.35      2.26 o 
   1   2   1       79.80       80.39      2.21 o 
   2   2   1      108.63      114.77      2.77 o 
   3   2   1      315.03      363.54      5.26 o 
   4   2   1      171.54      170.73      4.70 o 
   5   2   1        2.20        4.36      4.36 o 
   6   2   1        6.64        2.85      4.48 o 
  -7   3   1       18.77       11.16      4.25 o 
  -6   3   1       67.28       66.87      5.42 o 
  -5   3   1       30.09       26.81      3.88 o 
  -4   3   1       55.09       53.52      3.52 o 
  -3   3   1      717.67      670.64      6.52 o 
  -2   3   1     2053.46     2311.81     10.14 o 
  -1   3   1      254.80      211.93      2.95 o 
   0   3   1      132.55      114.67      2.18 o 
   1   3   1     2849.57     3167.59     17.31 o 
   2   3   1      981.51     1112.94      6.71 o 
   3   3   1      202.75      223.89      4.37 o 
   4   3   1        7.13       10.07      3.15 o 
   5   3   1      179.01      170.64      6.37 o 
   6   3   1       10.61        9.80      4.67 o 
  -7   4   1       16.62       17.02      4.34 o 
  -6   4   1      159.11      134.07      6.46 o 
  -5   4   1       36.33       30.04      4.08 o 
  -4   4   1      410.32      395.09      6.51 o 
  -3   4   1       25.16       27.74      2.52 o 
  -2   4   1       24.88       23.08      2.30 o 
  -1   4   1      460.71      477.14      4.09 o 
   0   4   1      125.93      131.42      2.26 o 
   1   4   1      210.67      224.10      2.75 o 
   2   4   1      221.79      245.43      3.80 o 
   3   4   1      832.07      950.88      8.08 o 
   4   4   1        3.12        2.93      3.15 o 
   5   4   1      380.26      408.76      8.39 o 
   6   4   1       52.57       46.87      5.70 o 
  -7   5   1        0.01        4.70      4.70 o 
  -6   5   1       74.79       71.53      5.86 o 
  -5   5   1        1.00        0.60      4.00 o 
  -4   5   1      517.87      521.37      7.47 o 
  -3   5   1      240.28      222.86      4.43 o 
  -2   5   1     2354.97     2354.43     10.95 o 
  -1   5   1     1465.21     1584.87      8.62 o 
   0   5   1     2623.62     2655.25     22.11 o 
   1   5   1     2927.07     3213.74     21.69 o 
   2   5   1      446.07      462.60      4.84 o 
   3   5   1     1275.05     1419.02      9.91 o 
   4   5   1       34.38       33.73      3.97 o 
   5   5   1      142.45      145.78      6.34 o 
   6   5   1        0.95        3.50      5.36 o 
  -6   6   1        5.65        6.50      4.91 o 
  -5   6   1      217.20      225.15      6.61 o 
  -4   6   1      401.54      384.50      6.80 o 
  -3   6   1      450.65      418.46      5.80 o 
  -2   6   1       35.28       33.76      2.78 o 
  -1   6   1      930.04      982.30      7.31 o 
   0   6   1     2236.59     2236.55     21.23 o 
   1   6   1       32.16       36.00      1.97 o 
   2   6   1     1385.60     1464.09      7.98 o 
   3   6   1      844.34      889.62      8.10 o 
   4   6   1      630.28      674.23      8.71 o 
   5   6   1       10.27        2.66      4.83 o 
   6   6   1       97.18      106.42      6.79 o 
  -6   7   1        0.09        1.28      4.81 o 
  -5   7   1        1.01        3.15      4.71 o 
  -4   7   1      155.42      146.04      5.13 o 
  -3   7   1      526.06      512.54      6.67 o 
  -2   7   1     3019.97     2940.79     26.89 o 
  -1   7   1     2762.66     2646.46     25.30 o 
   0   7   1     3357.98     3192.89     27.23 o 
   1   7   1     4172.18     4531.15     29.48 o 
   2   7   1      936.72      936.79      6.46 o 
   3   7   1      104.29       94.96      3.46 o 
   4   7   1        0.87        4.03      4.03 o 
   5   7   1        8.69        3.20      4.91 o 
   6   7   1       12.19       12.61      5.66 o 
  -6   8   1       29.23       20.96      5.46 o 
  -5   8   1      302.36      307.29      8.38 o 
  -4   8   1        3.52        8.06      3.30 o 
  -3   8   1      693.60      722.17      8.04 o 
  -2   8   1        6.24        3.66      2.55 o 
  -1   8   1      139.57      144.37      3.74 o 
   0   8   1      126.28      117.24      3.09 o 
   1   8   1      226.26      234.18      4.01 o 
   2   8   1     1067.32     1161.05      7.52 o 
   3   8   1       11.67        8.72      2.47 o 
   4   8   1      571.50      599.10      8.83 o 
   5   8   1       97.04      110.82      6.11 o 
   6   8   1       16.31       18.53      5.88 o 
  -6   9   1        4.20        0.87      5.26 o 
  -5   9   1      292.85      285.68      8.49 o 
  -4   9   1        5.36        3.33      3.15 o 
  -3   9   1      511.73      558.44      7.63 o 
  -2   9   1      122.87      139.00      3.83 o 
  -1   9   1      856.75      890.52      8.08 o 
   0   9   1      365.92      386.61      5.13 o 
   1   9   1       35.45       38.30      2.21 o 
   2   9   1      829.04      879.64      7.06 o 
   3   9   1       16.50       15.33      2.42 o 
   4   9   1      622.91      627.05      8.95 o 
   5   9   1       19.94       18.36      5.12 o 
   6   9   1        9.88        5.76      6.10 o 
  -6  10   1       20.64       10.88      5.54 o 
  -5  10   1       85.93       81.42      6.53 o 
  -4  10   1       17.97       17.69      3.84 o 
  -3  10   1      636.26      647.36      8.66 o 
  -2  10   1      334.31      341.71      6.02 o 
  -1  10   1      106.48      104.91      3.58 o 
   0  10   1      359.39      351.35      5.29 o 
   1  10   1     1183.89     1329.57      9.22 o 
   2  10   1     1652.03     1679.90     11.15 o 
   3  10   1      145.82      148.47      4.27 o 
   4  10   1      271.89      300.21      6.88 o 
   5  10   1       98.82       95.66      6.10 o 
   6  10   1       21.42       31.63      6.07 o 
  -6  11   1        4.43        4.97      5.71 o 
  -5  11   1       65.19       64.57      5.89 o 
  -4  11   1       58.14       46.93      4.90 o 
  -3  11   1        5.78        1.71      3.41 o 
  -2  11   1     1070.94     1196.47     10.26 o 
  -1  11   1      180.40      183.72      4.62 o 
   0  11   1       86.10       96.50      3.62 o 
   1  11   1     1257.03     1369.04      9.80 o 
   2  11   1        7.17        3.44      2.41 o 
   3  11   1      170.35      170.74      4.68 o 
   4  11   1      191.47      195.38      5.90 o 
   5  11   1        6.21        8.58      5.01 o 
   6  11   1       26.55       30.18      6.19 o 
  -6  12   1       52.23       67.75      6.27 o 
  -5  12   1       40.02       39.82      5.40 o 
  -4  12   1      541.99      576.54      9.36 o 
  -3  12   1       69.97       76.15      4.26 o 
  -2  12   1       46.04       43.73      3.77 o 
  -1  12   1      373.91      423.40      6.59 o 
   0  12   1      347.68      374.29      5.91 o 
   1  12   1       12.41       13.74      2.60 o 
   2  12   1       65.93       70.83      3.37 o 
   3  12   1      966.43     1088.34      9.70 o 
   4  12   1       37.51       31.62      4.50 o 
   5  12   1      141.94      166.60      6.60 o 
   6  12   1        7.37        3.47      5.99 o 
  -6  13   1        9.38       12.63      5.63 o 
  -5  13   1        7.49        5.30      5.30 o 
  -4  13   1        8.26        1.67      4.54 o 
  -3  13   1      306.18      325.02      6.77 o 
  -2  13   1       33.67       27.76      3.06 o 
  -1  13   1      414.65      392.03      6.64 o 
   0  13   1      420.94      375.51      6.26 o 
   1  13   1       65.50       62.06      2.88 o 
   2  13   1      469.34      484.07      6.75 o 
   3  13   1       34.59       39.25      3.48 o 
   4  13   1        6.36        6.03      3.78 o 
   5  13   1       14.45       11.49      4.79 o 
   6  13   1        2.31        2.23      5.66 o 
  -6  14   1        0.88        1.22      5.00 o 
  -5  14   1       72.99       72.58      6.14 o 
  -4  14   1        0.18        0.27      3.77 o 
  -3  14   1      207.26      192.30      6.49 o 
  -2  14   1       12.46       10.69      3.08 o 
  -1  14   1      197.18      185.33      6.01 o 
   0  14   1      317.61      348.74      6.17 o 
   1  14   1       98.68       90.45      3.58 o 
   2  14   1      261.90      262.39      5.61 o 
   3  14   1       19.91       16.79      3.39 o 
   4  14   1      147.24      141.71      5.53 o 
   5  14   1        2.69        0.59      4.41 o 
   6  14   1       18.50       19.70      5.59 o 
  -6  15   1        0.72        3.79      5.17 o 
  -5  15   1       84.16       94.58      6.51 o 
  -4  15   1        0.21        2.36      3.89 o 
  -3  15   1      310.18      308.30      7.35 o 
  -2  15   1      232.60      212.90      5.71 o 
  -1  15   1     1082.08     1064.51     11.02 o 
   0  15   1      904.66      875.74      9.67 o 
   1  15   1      281.04      258.10      5.48 o 
   2  15   1      409.69      392.44      6.88 o 
   3  15   1       30.98       36.39      3.63 o 
   4  15   1      154.65      154.46      5.71 o 
   5  15   1        0.92        7.55      4.35 o 
   6  15   1       23.38       23.89      6.19 o 
  -6  16   1       25.77       36.10      5.57 o 
  -5  16   1       43.16       43.79      6.25 o 
  -4  16   1       16.23       18.15      4.55 o 
  -3  16   1       96.43       83.78      5.55 o 
  -2  16   1       63.55       63.97      4.53 o 
  -1  16   1      193.67      205.68      5.64 o 
   0  16   1      150.77      176.61      4.97 o 
   1  16   1      346.89      329.87      6.47 o 
   2  16   1      147.49      136.35      5.24 o 
   3  16   1       92.80      101.35      4.90 o 
   4  16   1       51.54       48.46      4.84 o 
   5  16   1       95.40       97.77      5.75 o 
   6  16   1       80.98       65.81      6.30 o 
  -6  17   1        2.82        5.33      5.33 o 
  -5  17   1      130.75      122.67      7.46 o 
  -4  17   1      156.35      151.76      6.28 o 
  -3  17   1      201.00      200.76      6.66 o 
  -2  17   1      109.45      102.64      4.95 o 
  -1  17   1      296.79      305.98      6.42 o 
   0  17   1      228.15      213.57      5.51 o 
   1  17   1      189.20      189.71      5.24 o 
   2  17   1      255.58      243.08      6.11 o 
   3  17   1      181.01      178.47      5.77 o 
   4  17   1      276.33      274.78      7.60 o 
   5  17   1        0.51        4.77      4.77 o 
  -5  18   1      133.27      123.61      7.25 o 
  -4  18   1        1.67        4.37      4.37 o 
  -3  18   1       17.76       11.99      4.75 o 
  -2  18   1        0.53        2.93      3.31 o 
  -1  18   1      148.42      146.63      5.98 o 
   0  18   1      167.50      182.17      5.46 o 
   1  18   1       23.20       25.05      3.31 o 
   2  18   1       30.27       21.87      4.13 o 
   3  18   1        5.16        9.19      3.88 o 
   4  18   1      270.31      280.07      7.66 o 
   5  18   1       79.33       84.76      5.49 o 
  -5  19   1       24.22       16.11      5.53 o 
  -4  19   1       23.50       28.41      4.52 o 
  -3  19   1      119.02      126.46      6.22 o 
  -2  19   1        0.77        1.30      3.43 o 
  -1  19   1      453.57      432.13      8.60 o 
   0  19   1      554.55      511.68      8.78 o 
   1  19   1        0.34        0.80      2.91 o 
   2  19   1      209.56      201.82      6.48 o 
   3  19   1       23.38       25.14      4.18 o 
   4  19   1       51.94       49.05      5.24 o 
   5  19   1       19.59       19.99      4.53 o 
  -5  20   1        2.09        4.62      4.62 o 
  -4  20   1        8.03        6.10      4.21 o 
  -3  20   1      162.34      156.57      6.65 o 
  -2  20   1       20.50       21.89      4.25 o 
  -1  20   1       23.12       31.68      4.73 o 
   0  20   1       29.26       29.28      4.27 o 
   1  20   1       55.03       61.68      4.64 o 
   2  20   1      322.87      298.63      7.45 o 
   3  20   1        7.44        5.32      3.81 o 
   4  20   1        1.62        4.34      4.34 o 
   5  20   1       14.50       22.63      4.43 o 
  -5  21   1        0.87        2.41      4.37 o 
  -4  21   1        0.07        1.36      4.11 o 
  -3  21   1       19.15       12.47      5.00 o 
  -2  21   1      175.93      172.03      6.48 o 
  -1  21   1       56.20       49.80      4.64 o 
   0  21   1       67.55       67.04      4.43 o 
   1  21   1      228.02      216.11      6.66 o 
   2  21   1       55.48       50.39      4.84 o 
   3  21   1        0.06        1.39      3.73 o 
   4  21   1        6.10        0.11      4.18 o 
   5  21   1        4.44        8.41      4.29 o 
  -5  22   1        0.60        2.88      4.47 o 
  -4  22   1       18.62       23.49      4.55 o 
  -3  22   1      132.51      130.86      6.14 o 
  -2  22   1      103.04       86.86      5.68 o 
  -1  22   1       75.67       77.85      5.27 o 
   0  22   1       60.87       70.88      4.59 o 
   1  22   1       79.23       73.55      4.96 o 
   2  22   1      149.45      138.48      5.93 o 
   3  22   1       21.67       21.97      4.42 o 
   4  22   1        1.28        1.06      4.41 o 
   5  22   1        2.80        9.12      4.22 o 
  -5  23   1        2.64        1.65      4.54 o 
  -4  23   1       14.16       18.27      4.73 o 
  -3  23   1        2.99        7.01      4.26 o 
  -2  23   1       72.36       59.79      5.53 o 
  -1  23   1      158.22      142.73      6.23 o 
   0  23   1      174.33      158.43      6.33 o 
   1  23   1       80.36       91.64      5.21 o 
   2  23   1        2.43        2.73      4.01 o 
   3  23   1       45.38       48.48      5.17 o 
   4  23   1        7.08        5.64      4.73 o 
  -4  24   1       19.88       21.10      4.55 o 
  -3  24   1       15.17       19.79      4.49 o 
  -2  24   1      219.26      193.34      7.10 o 
  -1  24   1        2.00        3.12      4.43 o 
   0  24   1        7.09        9.05      4.39 o 
   1  24   1      372.52      342.50      8.85 o 
   2  24   1       20.95       21.57      4.20 o 
   3  24   1       67.95       76.33      5.52 o 
   4  24   1       45.51       44.09      5.36 o 
  -4  25   1       12.15        8.66      4.31 o 
  -3  25   1       77.32       75.82      5.42 o 
  -2  25   1       11.05       18.44      4.44 o 
  -1  25   1      309.70      270.61      8.21 o 
   0  25   1      264.34      239.74      7.75 o 
   1  25   1       28.90       35.54      4.49 o 
   2  25   1       88.22       95.99      5.71 o 
   3  25   1       12.25       13.71      4.30 o 
   4  25   1       36.10       40.54      5.22 o 
  -4  26   1        8.19        7.26      4.07 o 
  -3  26   1        0.14        2.18      4.01 o 
  -2  26   1       10.23       15.91      4.26 o 
  -1  26   1       13.40       21.48      4.63 o 
   0  26   1       13.13       13.40      4.53 o 
   1  26   1       29.89       32.96      4.51 o 
   2  26   1        2.90        4.02      4.30 o 
   3  26   1       23.83       23.13      4.76 o 
   4  26   1       41.35       35.39      5.43 o 
  -4  27   1       39.26       31.86      4.55 o 
  -3  27   1       26.62       22.38      4.45 o 
  -2  27   1       70.30       64.61      5.27 o 
  -1  27   1       37.86       40.10      4.94 o 
   0  27   1       58.08       56.66      5.18 o 
   1  27   1       83.59       87.91      5.72 o 
   2  27   1       35.86       34.69      4.87 o 
   3  27   1       64.92       56.58      5.55 o 
  -3  28   1        2.22        1.61      3.69 o 
  -2  28   1        0.63        1.54      4.02 o 
  -1  28   1       25.65       29.34      4.49 o 
   0  28   1       48.28       58.37      4.91 o 
   1  28   1        1.97        3.63      4.14 o 
   2  28   1       16.90       20.03      4.28 o 
   3  28   1       16.57       12.64      4.76 o 
  -3  29   1        6.70        3.85      3.52 o 
  -2  29   1       46.06       53.60      4.92 o 
  -1  29   1       73.07       60.57      5.47 o 
   0  29   1       88.24       90.36      5.79 o 
   1  29   1       44.84       50.92      5.14 o 
   2  29   1        4.44        3.02      3.97 o 
   3  29   1       14.66        8.86      4.52 o 
  -2  30   1        3.89        4.11      3.78 o 
  -1  30   1        1.40        1.56      3.95 o 
   0  30   1        0.03        0.00      4.01 o 
   1  30   1        6.86        6.96      4.23 o 
   2  30   1       13.98       16.23      4.40 o 
  -2  31   1       17.73       19.13      4.10 o 
   0  31   1        0.74        5.10      4.14 o 
   1  31   1       18.61       11.74      4.46 o 
   2  31   1        0.13        1.19      4.26 o 
  -1  32   1        9.27       14.10      4.14 o 
   0  32   1        9.03        7.86      4.33 o 
   1  32   1       17.22       10.25      4.26 o 
  -7   0   2        5.97        0.95      3.53 o 
  -6   0   2       31.44       29.05      4.45 o 
  -5   0   2      119.68       99.32      4.75 o 
  -4   0   2       84.09       92.14      3.85 o 
  -3   0   2      916.65     1012.96      9.59 o 
  -2   0   2       58.79       64.43      3.39 o 
  -1   0   2    77014.91    77620.49    208.51 o 
   0   0   2     1701.49     1452.20     16.38 o 
   1   0   2     6080.66     6466.24     27.06 o 
   2   0   2       62.73       64.04      2.85 o 
   3   0   2      222.37      232.77      4.60 o 
   4   0   2      326.76      346.70      6.35 o 
   5   0   2       63.06       62.79      4.96 o 
   6   0   2        2.09        3.95      3.95 o 
  -7   1   2       21.62       21.14      3.98 o 
  -6   1   2       42.46       33.96      5.01 o 
  -5   1   2       94.40       92.85      4.73 o 
  -4   1   2       26.16       24.68      3.22 o 
  -3   1   2      795.89      822.96      8.52 o 
  -2   1   2      178.87      175.99      4.20 o 
  -1   1   2      393.83      396.06      6.19 o 
   0   1   2     5790.63     5465.05     34.21 o 
   1   1   2     2432.34     2422.10     16.14 o 
   2   1   2      566.42      595.44      6.67 o 
   3   1   2      535.23      606.65      7.04 o 
   4   1   2      161.60      154.06      5.20 o 
   5   1   2      261.84      265.06      6.71 o 
   6   1   2        8.88       10.93      4.19 o 
  -7   2   2       16.37       15.07      4.22 o 
  -6   2   2      211.63      194.01      7.12 o 
  -5   2   2       32.50       30.26      3.99 o 
  -4   2   2       58.15       51.47      3.41 o 
  -3   2   2      483.47      521.75      6.89 o 
  -2   2   2     1663.15     1821.70     10.92 o 
  -1   2   2     1103.26     1058.66      7.40 o 
   0   2   2     4993.96     4673.31     30.79 o 
   1   2   2     1566.62     1790.47      7.22 o 
   2   2   2        4.61        6.83      2.18 o 
   3   2   2      314.77      326.37      6.36 o 
   4   2   2      882.75      935.75     10.31 o 
   5   2   2      241.83      206.19      7.09 o 
   6   2   2        0.04        4.96      4.96 o 
  -7   3   2        2.73        0.22      4.26 o 
  -6   3   2       72.73       72.11      6.16 o 
  -5   3   2        6.80        8.12      3.88 o 
  -4   3   2       25.60       27.57      3.51 o 
  -3   3   2      119.28      109.08      3.92 o 
  -2   3   2      160.96      162.51      3.79 o 
  -1   3   2       31.56       33.75      2.02 o 
   0   3   2      709.31      653.58      5.69 o 
   1   3   2      127.03      137.22      2.66 o 
   2   3   2       76.02       84.39      3.91 o 
   3   3   2      127.51      140.31      4.74 o 
   4   3   2      402.10      444.12      7.92 o 
   5   3   2      106.13       94.16      6.03 o 
   6   3   2      138.38      130.32      6.84 o 
  -7   4   2       27.88       26.89      4.80 o 
  -6   4   2       16.26       12.18      5.17 o 
  -5   4   2      119.74      126.60      5.55 o 
  -4   4   2      350.02      371.15      6.76 o 
  -3   4   2       87.84       92.21      3.53 o 
  -2   4   2        0.41        1.29      1.65 o 
  -1   4   2       72.31       75.67      2.58 o 
   0   4   2       88.19       88.56      2.47 o 
   1   4   2      428.17      488.20      4.70 o 
   2   4   2     2078.50     2135.61     12.71 o 
   3   4   2      116.25      128.71      4.38 o 
   4   4   2       28.84       28.97      4.39 o 
   5   4   2      118.88      129.22      6.45 o 
   6   4   2        2.86        5.78      5.78 o 
  -7   5   2        0.72        1.44      4.63 o 
  -6   5   2        0.87        4.84      4.84 o 
  -5   5   2        8.62        2.63      4.58 o 
  -4   5   2       72.81       64.22      4.49 o 
  -3   5   2       28.10       32.00      2.87 o 
  -2   5   2       64.11       59.23      2.57 o 
  -1   5   2      182.66      160.33      3.53 o 
   0   5   2       20.42       18.45      1.78 o 
   1   5   2       16.44       16.98      2.03 o 
   2   5   2      197.90      208.97      4.31 o 
   3   5   2       57.04       55.52      3.75 o 
   4   5   2        0.51        0.37      3.92 o 
   5   5   2       61.57       61.37      5.94 o 
   6   5   2        0.23        0.13      5.43 o 
  -6   6   2        7.56        2.10      5.59 o 
  -5   6   2       92.09       98.82      5.66 o 
  -4   6   2      144.06      163.08      5.27 o 
  -3   6   2      104.61      102.87      3.86 o 
  -2   6   2      185.28      208.56      4.14 o 
  -1   6   2     1072.01     1020.67      8.48 o 
   0   6   2     1060.20     1059.59      8.31 o 
   1   6   2       43.88       42.11      2.52 o 
   2   6   2      366.61      381.05      5.16 o 
   3   6   2      318.45      323.97      6.08 o 
   4   6   2        0.26        1.15      4.33 o 
   5   6   2       27.39       28.84      5.19 o 
   6   6   2        0.01        3.25      5.97 o 
  -6   7   2      140.33      150.97      7.84 o 
  -5   7   2        0.54        3.28      4.36 o 
  -4   7   2        7.66        8.10      3.39 o 
  -3   7   2       53.43       51.03      3.25 o 
  -2   7   2       52.65       56.04      2.76 o 
  -1   7   2      225.79      207.24      4.57 o 
   0   7   2      425.59      436.63      5.31 o 
   1   7   2      127.25      119.66      3.41 o 
   2   7   2       11.25       15.20      1.95 o 
   3   7   2        3.00        0.22      2.97 o 
   4   7   2      486.59      564.04      9.74 o 
   5   7   2        0.64        8.63      5.04 o 
   6   7   2       31.38       20.18      6.83 o 
  -6   8   2       55.05       44.11      6.90 o 
  -5   8   2       15.11       20.45      4.74 o 
  -4   8   2        3.64        6.51      3.28 o 
  -3   8   2      415.55      413.70      6.80 o 
  -2   8   2      119.04      120.08      3.54 o 
  -1   8   2     3234.90     2851.90     30.90 o 
   0   8   2      256.98      259.98      4.90 o 
   1   8   2      906.21      941.65      8.11 o 
   2   8   2      292.96      295.05      4.84 o 
   3   8   2       53.44       62.72      3.79 o 
   4   8   2      156.34      160.45      6.91 o 
   5   8   2       26.24       26.08      6.08 o 
   6   8   2        3.57        0.16      6.56 o 
  -6   9   2        0.03        6.11      6.11 o 
  -5   9   2       30.41       31.49      5.17 o 
  -4   9   2       20.85       26.57      4.04 o 
  -3   9   2       12.64        6.81      3.12 o 
  -2   9   2      628.00      648.67      7.78 o 
  -1   9   2        5.75        2.57      2.87 o 
   0   9   2     2861.67     2740.11     30.70 o 
   1   9   2      147.81      141.70      3.85 o 
   2   9   2      292.99      288.04      4.86 o 
   3   9   2      189.32      194.98      5.10 o 
   4   9   2       10.68        3.90      4.80 o 
   5   9   2      184.27      210.31      8.14 o 
   6   9   2       19.21       20.23      6.68 o 
  -6  10   2       48.98       48.21      7.23 o 
  -5  10   2       39.97       42.81      5.80 o 
  -4  10   2      191.33      221.93      6.46 o 
  -3  10   2       44.30       45.03      3.62 o 
  -2  10   2      466.48      466.87      7.03 o 
  -1  10   2      960.17      885.13      9.11 o 
   0  10   2      601.70      553.40      7.30 o 
   1  10   2       37.72       35.25      2.68 o 
   2  10   2      463.45      482.39      6.27 o 
   3  10   2       27.85       22.79      3.01 o 
   4  10   2      160.04      160.68      6.71 o 
   5  10   2       20.56       19.35      5.99 o 
   6  10   2        2.32        1.22      6.83 o 
  -6  11   2       72.97       88.09      7.64 o 
  -5  11   2        3.05        5.95      5.95 o 
  -4  11   2       14.50       14.77      4.73 o 
  -3  11   2       31.61       28.84      4.05 o 
  -2  11   2      256.48      277.70      6.03 o 
  -1  11   2        8.89        8.03      2.50 o 
   0  11   2      444.53      512.32      7.23 o 
   1  11   2      544.76      596.62      7.24 o 
   2  11   2       58.94       56.07      3.32 o 
   3  11   2       36.99       36.89      3.55 o 
   4  11   2      713.31      734.11     11.15 o 
   5  11   2      108.34      120.53      7.04 o 
   6  11   2       89.70       95.01      7.94 o 
  -6  12   2        4.37        5.77      5.96 o 
  -5  12   2      197.81      215.51      9.96 o 
  -4  12   2      142.63      162.60      6.34 o 
  -3  12   2      430.90      464.04      8.00 o 
  -2  12   2      472.82      459.90      7.33 o 
  -1  12   2       32.74       28.81      2.83 o 
   0  12   2      905.91      793.01      9.03 o 
   1  12   2      664.15      709.36      8.02 o 
   2  12   2      530.42      521.35      7.04 o 
   3  12   2      634.57      654.54      8.95 o 
   4  12   2       43.31       43.19      5.04 o 
   5  12   2       18.32       16.76      5.32 o 
   6  12   2       24.21       19.72      6.78 o 
  -6  13   2        3.28        5.73      5.55 o 
  -5  13   2      384.22      394.41     11.48 o 
  -4  13   2       13.17       16.03      4.79 o 
  -3  13   2        0.16        4.00      4.00 o 
  -2  13   2      165.85      156.05      5.56 o 
  -1  13   2      180.48      196.31      5.09 o 
   0  13   2      131.29      129.92      5.08 o 
   1  13   2        8.44        9.98      2.70 o 
   2  13   2      285.95      313.62      5.85 o 
   3  13   2     1283.19     1394.47     12.03 o 
   4  13   2        5.27        7.83      3.95 o 
   5  13   2       70.45       81.77      5.99 o 
   6  13   2        1.92        6.37      6.37 o 
  -6  14   2        0.09        3.43      5.46 o 
  -5  14   2        9.94        7.50      7.50 o 
  -4  14   2       34.41       32.65      6.28 o 
  -3  14   2      263.04      285.56      6.80 o 
  -2  14   2      771.68      808.04     10.19 o 
  -1  14   2      109.08      107.23      4.20 o 
   0  14   2     1208.62     1168.09     11.60 o 
   1  14   2      185.03      179.11      4.81 o 
   2  14   2      159.92      148.76      4.97 o 
   3  14   2       81.10       84.17      4.86 o 
   4  14   2       15.16       19.51      4.13 o 
   5  14   2        2.72        3.38      4.63 o 
   6  14   2       12.05       12.19      5.73 o 
  -6  15   2        2.66        4.94      5.69 o 
  -5  15   2       93.77      102.44      7.36 o 
  -4  15   2      394.25      441.21      9.63 o 
  -3  15   2        8.35        2.32      4.17 o 
  -2  15   2       21.55       18.57      4.08 o 
  -1  15   2       24.63       17.53      3.31 o 
   0  15   2      117.76      122.05      4.72 o 
   1  15   2      269.68      288.47      5.95 o 
   2  15   2      613.92      580.07      8.22 o 
   3  15   2      153.84      154.66      5.28 o 
   4  15   2       38.03       36.39      4.45 o 
   5  15   2        0.43        1.78      4.63 o 
  -6  16   2        2.47        1.95      5.73 o 
  -5  16   2       11.55       16.22      5.84 o 
  -4  16   2       19.79       19.79      6.44 o 
  -3  16   2       39.89       37.01      4.40 o 
  -2  16   2       24.12       23.97      3.68 o 
  -1  16   2      135.81      133.91      4.87 o 
   0  16   2       42.07       33.85      3.70 o 
   1  16   2       93.56      102.16      4.41 o 
   2  16   2      160.81      144.52      5.13 o 
   3  16   2       60.46       59.04      4.35 o 
   4  16   2       31.92       27.26      4.49 o 
   5  16   2       10.97        9.91      4.88 o 
  -6  17   2        3.76        3.60      5.66 o 
  -5  17   2        4.51        5.09      5.48 o 
  -4  17   2      149.49      170.39      7.26 o 
  -3  17   2       91.17      106.01      5.18 o 
  -2  17   2       18.03       14.06      4.04 o 
  -1  17   2        1.42        3.73      3.73 o 
   0  17   2        1.28        0.00      3.21 o 
   1  17   2      455.76      437.15      7.72 o 
   2  17   2      264.17      252.74      6.31 o 
   3  17   2       30.28       25.28      4.03 o 
   4  17   2       41.41       42.66      4.86 o 
   5  17   2       49.42       59.27      5.21 o 
  -5  18   2        6.43        5.98      5.98 o 
  -4  18   2       43.64       40.43      6.15 o 
  -3  18   2       12.26       11.88      4.03 o 
  -2  18   2      178.70      175.08      6.70 o 
  -1  18   2      290.11      256.67      6.82 o 
   0  18   2      338.35      292.29      7.02 o 
   1  18   2        0.17        0.18      3.11 o 
   2  18   2      167.62      156.37      5.49 o 
   3  18   2       69.09       69.04      5.05 o 
   4  18   2        0.62        0.99      3.93 o 
   5  18   2        0.93        1.85      4.44 o 
  -5  19   2       61.98       71.33      7.03 o 
  -4  19   2        4.68        5.08      5.08 o 
  -3  19   2       25.00       28.99      4.29 o 
  -2  19   2      317.17      293.65      8.78 o 
  -1  19   2       62.69       62.53      5.20 o 
   0  19   2      153.45      163.55      6.38 o 
   1  19   2        6.67        2.48      3.27 o 
   2  19   2       39.21       44.82      4.11 o 
   3  19   2      324.71      340.82      8.06 o 
   4  19   2       37.91       42.98      4.88 o 
   5  19   2        0.07        1.96      4.44 o 
  -5  20   2       24.21       28.86      5.88 o 
  -4  20   2       70.52       76.76      6.27 o 
  -3  20   2       28.31       24.16      4.50 o 
  -2  20   2      561.12      508.76     10.75 o 
  -1  20   2      108.63      107.65      5.67 o 
   0  20   2      865.07      850.18     11.98 o 
   1  20   2       16.56       21.44      3.95 o 
   2  20   2      263.56      270.89      7.15 o 
   3  20   2       58.24       53.65      4.99 o 
   4  20   2        0.77        1.38      4.51 o 
   5  20   2        0.02        4.52      4.52 o 
  -5  21   2        2.16        5.40      5.40 o 
  -4  21   2       58.95       65.73      6.19 o 
  -3  21   2       28.99       18.06      5.35 o 
  -2  21   2      166.96      161.43      7.34 o 
  -1  21   2       14.95       17.50      4.42 o 
   0  21   2      185.69      181.63      7.01 o 
   1  21   2      214.87      222.17      6.99 o 
   2  21   2      157.06      177.49      6.42 o 
   3  21   2       18.51       14.16      4.21 o 
   4  21   2      113.17      120.03      6.27 o 
   5  21   2       46.47       44.70      5.22 o 
  -5  22   2       14.54       12.35      5.34 o 
  -4  22   2       40.44       48.24      5.39 o 
  -3  22   2      240.89      226.17      7.49 o 
  -2  22   2       53.96       64.99      5.41 o 
  -1  22   2      205.08      211.63      6.98 o 
   0  22   2       25.36       32.83      4.79 o 
   1  22   2      317.35      307.07      8.08 o 
   2  22   2       72.61       82.64      5.06 o 
   3  22   2       10.78        8.34      4.31 o 
   4  22   2        7.74       11.76      4.58 o 
  -5  23   2       20.99       19.50      5.31 o 
  -4  23   2       14.71       15.98      4.59 o 
  -3  23   2        7.82        2.72      4.76 o 
  -2  23   2       25.71       25.22      4.62 o 
  -1  23   2       12.33        7.55      4.44 o 
   0  23   2      115.24      111.57      5.79 o 
   1  23   2        7.34       11.92      4.20 o 
   2  23   2       87.61       87.85      5.41 o 
   3  23   2      126.82      136.27      6.46 o 
   4  23   2        2.08        4.30      4.30 o 
  -4  24   2       28.63       32.51      4.43 o 
  -3  24   2       21.63       15.60      4.25 o 
  -2  24   2       63.02       65.26      5.28 o 
  -1  24   2       28.96       34.93      4.51 o 
   0  24   2       75.49       83.51      5.54 o 
   1  24   2       33.76       31.33      4.49 o 
   2  24   2       48.87       40.96      4.80 o 
   3  24   2        3.56        5.01      4.10 o 
   4  24   2       54.22       54.54      5.24 o 
  -4  25   2        0.01        6.60      3.70 o 
  -3  25   2       15.86       15.22      4.19 o 
  -2  25   2       30.25       30.54      4.71 o 
  -1  25   2        4.80        7.94      4.38 o 
   0  25   2        3.38        4.26      3.89 o 
   1  25   2       21.30       19.85      4.23 o 
   2  25   2        2.73        8.22      3.89 o 
   3  25   2        0.06        0.13      4.08 o 
   4  25   2        3.52        5.29      4.31 o 
  -4  26   2        1.37        0.21      3.55 o 
  -3  26   2       19.45       17.23      4.29 o 
  -2  26   2        5.08        9.09      4.15 o 
  -1  26   2      101.90       89.35      6.03 o 
   0  26   2       19.80       23.14      4.40 o 
   1  26   2       94.33       88.36      5.93 o 
   2  26   2        6.08        7.61      3.88 o 
   3  26   2       34.94       34.88      4.82 o 
  -3  27   2        4.45        3.81      3.81 o 
  -2  27   2        0.60        0.11      3.72 o 
  -1  27   2        0.90        7.54      4.24 o 
   0  27   2        9.97       10.49      4.01 o 
   1  27   2        1.37        1.58      3.98 o 
   2  27   2        0.20        0.60      3.84 o 
   3  27   2        0.01        4.79      4.19 o 
  -3  28   2        5.54        4.61      3.87 o 
  -2  28   2        1.38        3.47      3.80 o 
  -1  28   2        4.07        3.13      4.22 o 
   0  28   2        8.73       10.31      4.18 o 
   1  28   2       17.70       17.95      4.39 o 
   2  28   2        4.61        4.98      4.12 o 
   3  28   2        9.26       11.00      4.30 o 
  -3  29   2       10.31        7.53      4.02 o 
  -2  29   2       11.28       14.68      4.25 o 
  -1  29   2        0.47        0.70      3.85 o 
   0  29   2        4.61        8.44      4.38 o 
   1  29   2       10.80       12.80      4.48 o 
   2  29   2       10.65       10.29      4.22 o 
  -2  30   2       54.85       56.66      5.17 o 
  -1  30   2        2.04        2.84      3.91 o 
   0  30   2       66.16       74.67      5.98 o 
   1  30   2       64.97       64.41      5.51 o 
   2  30   2        0.60        4.48      4.48 o 
  -2  31   2        4.25        7.60      4.10 o 
  -1  31   2        1.89        6.51      4.50 o 
   0  31   2       18.36       25.83      4.99 o 
   1  31   2        6.72        6.64      4.34 o 
   0  32   2       20.69       25.52      4.62 o 
  -7   1   3        5.03        0.86      3.93 o 
  -6   1   3        1.68        0.29      3.88 o 
  -5   1   3      176.50      171.82      6.50 o 
  -4   1   3       22.73       19.35      3.50 o 
  -3   1   3      217.30      228.59      6.03 o 
  -2   1   3       14.30       11.99      3.47 o 
  -1   1   3        3.70        0.25      1.97 o 
   0   1   3       50.01       50.40      2.52 o 
   1   1   3      142.16      165.87      2.99 o 
   2   1   3     1040.00     1089.19      8.25 o 
   3   1   3      216.80      223.85      4.90 o 
   4   1   3       50.37       44.68      3.85 o 
   5   1   3       31.78       26.97      4.06 o 
   6   1   3       29.91       24.82      4.64 o 
  -6   2   3       12.35        7.49      4.41 o 
  -5   2   3       52.08       55.46      4.97 o 
  -4   2   3       20.07       27.20      4.01 o 
  -3   2   3        2.46        8.71      3.88 o 
  -2   2   3      482.43      523.62      7.41 o 
  -1   2   3        8.66        7.42      2.08 o 
   0   2   3       28.84       28.45      2.42 o 
   1   2   3      214.11      199.14      3.55 o 
   2   2   3       84.74       98.35      3.13 o 
   3   2   3      315.53      335.15      5.49 o 
   4   2   3        1.39        3.90      3.90 o 
   5   2   3        6.38        6.63      3.91 o 
   6   2   3       18.23        9.06      4.91 o 
  -6   3   3       22.84       26.01      4.90 o 
  -5   3   3        1.14        0.37      4.33 o 
  -4   3   3      272.75      286.93      6.79 o 
  -3   3   3      408.89      419.98      7.80 o 
  -2   3   3        8.59       11.13      2.95 o 
  -1   3   3        8.62        5.70      2.19 o 
   0   3   3      628.26      599.21      6.91 o 
   1   3   3      710.66      764.12      6.96 o 
   2   3   3      120.97      124.58      3.48 o 
   3   3   3        0.06        0.90      2.70 o 
   4   3   3      199.37      175.42      6.45 o 
   5   3   3        0.13        4.22      4.46 o 
   6   3   3       23.37       21.15      5.98 o 
  -6   4   3       29.40       34.56      5.19 o 
  -5   4   3       90.77       96.75      5.80 o 
  -4   4   3        2.69        2.61      3.88 o 
  -3   4   3        1.18        3.96      3.96 o 
  -2   4   3      248.08      227.00      5.19 o 
  -1   4   3       22.83       17.70      2.62 o 
   0   4   3       38.81       38.78      2.68 o 
   1   4   3      372.27      429.32      5.48 o 
   2   4   3      561.50      588.79      6.41 o 
   3   4   3       34.93       32.29      3.65 o 
   4   4   3      381.75      425.77      8.79 o 
   5   4   3       85.86       84.77      5.71 o 
   6   4   3      153.46      134.56      7.37 o 
  -6   5   3        0.40        4.91      4.91 o 
  -5   5   3       92.49      109.39      6.34 o 
  -4   5   3       65.59       69.38      4.48 o 
  -3   5   3      584.26      552.79      8.37 o 
  -2   5   3      416.64      388.80      6.32 o 
  -1   5   3      977.45      852.79      8.81 o 
   0   5   3      641.53      548.46      6.66 o 
   1   5   3      446.47      410.91      6.14 o 
   2   5   3     1039.26     1132.94      8.36 o 
   3   5   3      114.81      100.30      5.41 o 
   4   5   3      120.31      103.60      6.16 o 
   5   5   3        6.90        5.56      5.56 o 
   6   5   3       28.84       19.53      6.78 o 
  -6   6   3       34.61       40.06      5.64 o 
  -5   6   3       98.37       96.13      6.52 o 
  -4   6   3       47.01       52.12      4.42 o 
  -3   6   3       13.99       10.24      4.34 o 
  -2   6   3       61.40       56.19      3.53 o 
  -1   6   3      869.43      784.50      8.68 o 
   0   6   3       31.20       31.07      2.85 o 
   1   6   3     1148.27     1310.89      9.73 o 
   2   6   3      672.00      769.60      7.95 o 
   3   6   3      809.71      930.39     10.22 o 
   4   6   3        4.09        8.40      4.65 o 
   5   6   3      157.96      179.87      8.04 o 
   6   6   3       15.09       15.59      6.71 o 
  -6   7   3        0.94        5.93      5.93 o 
  -5   7   3       84.81       90.57      6.43 o 
  -4   7   3      107.30      116.22      5.67 o 
  -3   7   3      858.81      884.44     10.38 o 
  -2   7   3      620.26      552.35      7.62 o 
  -1   7   3      971.89      867.51      9.14 o 
   0   7   3     1520.67     1459.17     11.44 o 
   1   7   3      479.53      496.75      7.11 o 
   2   7   3       20.38       14.85      3.27 o 
   3   7   3        0.13        0.62      3.91 o 
   4   7   3       41.19       30.21      5.83 o 
   5   7   3       20.78       17.91      6.35 o 
   6   7   3       18.37       20.65      6.68 o 
  -6   8   3       78.59       73.30      7.47 o 
  -5   8   3       11.21        3.58      4.98 o 
  -4   8   3      204.50      230.00      7.05 o 
  -3   8   3       16.26       16.50      3.37 o 
  -2   8   3       30.86       24.55      3.33 o 
  -1   8   3        3.19        4.95      2.47 o 
   0   8   3      193.57      201.40      4.96 o 
   1   8   3      616.12      628.44      8.78 o 
   2   8   3       62.41       53.38      3.51 o 
   3   8   3      473.60      488.83      8.56 o 
   4   8   3      160.11      169.58      7.84 o 
   5   8   3       13.56       15.27      6.06 o 
   6   8   3        3.76        6.93      6.93 o 
  -6   9   3       66.50       61.58      7.65 o 
  -5   9   3        0.49        0.23      4.47 o 
  -4   9   3      123.14      130.96      6.60 o 
  -3   9   3       30.46       31.30      3.51 o 
  -2   9   3      316.74      290.37      6.04 o 
  -1   9   3       33.66       36.10      2.87 o 
   0   9   3       36.41       33.86      3.30 o 
   1   9   3      270.88      300.64      6.40 o 
   2   9   3        3.06        5.69      2.75 o 
   3   9   3      510.24      522.13      7.86 o 
   4   9   3       31.14       27.75      5.89 o 
   5   9   3       10.13        7.04      6.37 o 
   6   9   3       24.07       14.06      7.39 o 
  -6  10   3       21.47       21.61      6.83 o 
  -5  10   3        1.86        4.78      4.78 o 
  -4  10   3      134.84      154.67      6.51 o 
  -3  10   3       33.29       34.36      3.89 o 
  -2  10   3        0.46        2.79      2.79 o 
  -1  10   3       80.30       73.31      3.74 o 
   0  10   3      756.68      819.63      9.79 o 
   1  10   3     1358.64     1392.72     13.49 o 
   2  10   3      380.58      408.82      6.74 o 
   3  10   3      488.65      549.50      7.85 o 
   4  10   3      235.06      237.97      8.43 o 
   5  10   3       18.25       11.80      6.49 o 
   6  10   3       12.56       11.71      7.55 o 
  -6  11   3        9.53        0.29      6.15 o 
  -5  11   3        7.07        5.88      5.88 o 
  -4  11   3        0.73        4.35      4.35 o 
  -3  11   3      313.35      320.72      7.08 o 
  -2  11   3       49.80       53.32      3.76 o 
  -1  11   3       20.48       22.98      3.04 o 
   0  11   3      356.36      376.59      7.19 o 
   1  11   3        4.37        0.42      3.34 o 
   2  11   3      145.22      143.23      4.94 o 
   3  11   3      208.69      237.33      5.90 o 
   4  11   3        7.39       17.29      5.14 o 
   5  11   3       48.23       46.04      6.89 o 
   6  11   3        3.55        4.03      7.28 o 
  -6  12   3       19.72       24.54      6.50 o 
  -5  12   3      169.50      196.25      8.53 o 
  -4  12   3       31.99       32.57      5.01 o 
  -3  12   3       35.30       29.50      4.31 o 
  -2  12   3      158.50      180.56      5.49 o 
  -1  12   3      154.97      170.11      5.28 o 
   0  12   3        8.35        3.07      3.07 o 
   1  12   3       20.90       17.93      3.58 o 
   2  12   3      778.08      809.78      9.44 o 
   3  12   3       10.42        8.21      3.74 o 
   4  12   3      186.82      219.79      6.96 o 
   5  12   3        9.66        9.37      6.07 o 
  -6  13   3        2.77        6.33      6.33 o 
  -5  13   3        0.17        6.33      6.33 o 
  -4  13   3       94.52      102.83      6.18 o 
  -3  13   3        5.12        2.34      3.17 o 
  -2  13   3      195.94      185.84      5.88 o 
  -1  13   3      166.46      163.70      5.53 o 
   0  13   3       34.43       33.50      3.51 o 
   1  13   3      293.66      307.26      6.59 o 
   2  13   3       47.91       58.50      3.87 o 
   3  13   3        0.01        1.34      3.46 o 
   4  13   3        9.47       11.48      4.21 o 
   5  13   3        0.16        1.46      5.47 o 
  -6  14   3       15.38       15.30      6.42 o 
  -5  14   3        5.38       11.50      5.45 o 
  -4  14   3       73.87       74.24      6.25 o 
  -3  14   3        1.80        2.35      3.51 o 
  -2  14   3       73.04       71.72      5.24 o 
  -1  14   3      248.58      266.72      6.68 o 
   0  14   3       94.95       93.55      4.82 o 
   1  14   3      149.11      148.81      5.54 o 
   2  14   3       66.28       65.44      4.18 o 
   3  14   3      121.61      115.73      5.01 o 
   4  14   3        2.93        5.65      4.01 o 
   5  14   3       21.04       26.55      5.30 o 
  -6  15   3       21.86        9.87      6.69 o 
  -5  15   3        2.93        3.15      5.16 o 
  -4  15   3       80.51       85.75      6.14 o 
  -3  15   3      111.24      120.49      5.21 o 
  -2  15   3      394.16      393.76      8.48 o 
  -1  15   3      262.61      263.22      7.03 o 
   0  15   3      169.02      177.17      5.93 o 
   1  15   3      148.09      137.97      5.36 o 
   2  15   3       65.67       62.12      4.22 o 
   3  15   3      120.65      121.02      5.23 o 
   4  15   3        8.35        1.58      4.31 o 
   5  15   3       34.73       37.82      5.62 o 
  -6  16   3       11.57        3.80      6.75 o 
  -5  16   3        0.36        6.08      6.08 o 
  -4  16   3       20.70       21.19      5.43 o 
  -3  16   3        0.00        3.75      3.75 o 
  -2  16   3       94.71       79.44      5.75 o 
  -1  16   3       26.21       20.39      4.04 o 
   0  16   3      314.72      296.30      7.64 o 
   1  16   3      101.28       99.17      5.00 o 
   2  16   3      142.61      147.15      5.37 o 
   3  16   3       11.77       13.67      3.89 o 
   4  16   3      171.30      179.22      6.43 o 
   5  16   3       72.86       80.68      5.99 o 
  -5  17   3       72.22       89.87      6.79 o 
  -4  17   3       53.68       54.95      5.33 o 
  -3  17   3       42.56       41.27      4.27 o 
  -2  17   3      109.82       98.01      5.61 o 
  -1  17   3       71.97       61.22      5.12 o 
   0  17   3      169.48      154.08      6.11 o 
   1  17   3       79.35       80.25      4.59 o 
   2  17   3      130.50      118.35      5.19 o 
   3  17   3      232.15      214.48      6.84 o 
   4  17   3        0.88        4.36      4.36 o 
   5  17   3        0.52        4.94      4.94 o 
  -5  18   3        4.38        5.84      5.84 o 
  -4  18   3        6.86        1.03      4.74 o 
  -3  18   3        2.51        0.84      3.80 o 
  -2  18   3       76.06       66.90      5.92 o 
  -1  18   3      129.48      113.28      6.68 o 
   0  18   3       26.46       22.31      4.21 o 
   1  18   3       19.50       17.34      3.86 o 
   2  18   3       38.89       48.32      4.36 o 
   3  18   3      254.78      254.39      7.21 o 
   4  18   3      104.09       98.31      5.63 o 
   5  18   3       46.17       47.16      5.32 o 
  -5  19   3        7.84       14.15      5.25 o 
  -4  19   3       34.74       33.55      4.99 o 
  -3  19   3        0.22        2.99      3.67 o 
  -2  19   3      157.11      166.42      6.74 o 
  -1  19   3      316.42      306.30      8.40 o 
   0  19   3        0.02        0.01      3.55 o 
   1  19   3      164.94      168.54      6.40 o 
   2  19   3        4.42        4.58      3.79 o 
   3  19   3       49.46       47.55      4.71 o 
   4  19   3       16.36       15.68      4.34 o 
   5  19   3        5.18        6.12      4.49 o 
  -5  20   3        3.01        5.73      4.74 o 
  -4  20   3       43.09       40.22      4.98 o 
  -3  20   3        2.51        2.18      4.15 o 
  -2  20   3        6.56        1.37      4.40 o 
  -1  20   3       12.49        4.98      4.98 o 
   0  20   3       56.67       70.35      5.08 o 
   1  20   3      284.30      269.71      7.73 o 
   2  20   3        2.17        4.88      3.56 o 
   3  20   3        1.06        2.47      3.96 o 
   4  20   3       19.76       21.38      4.45 o 
  -5  21   3        0.41        0.27      4.55 o 
  -4  21   3        2.12        4.62      4.62 o 
  -3  21   3       57.40       69.53      5.27 o 
  -2  21   3       21.48       15.13      4.57 o 
  -1  21   3       28.90       29.68      4.58 o 
   0  21   3      135.18      134.38      6.53 o 
   1  21   3       60.39       59.08      5.30 o 
   2  21   3        0.01        2.22      3.75 o 
   3  21   3        9.27        8.51      3.91 o 
   4  21   3        2.52        6.40      4.26 o 
  -5  22   3        5.72        7.17      4.51 o 
  -4  22   3       56.76       61.32      5.04 o 
  -3  22   3       64.87       59.76      5.59 o 
  -2  22   3       54.59       46.78      5.34 o 
  -1  22   3       34.95       31.77      4.92 o 
   0  22   3       35.49       33.44      5.03 o 
   1  22   3       89.71       90.23      5.68 o 
   2  22   3       10.08        6.36      4.10 o 
   3  22   3        4.86        5.90      4.17 o 
   4  22   3        6.08        3.75      4.23 o 
  -4  23   3        0.24        5.11      3.97 o 
  -3  23   3       39.95       31.06      5.25 o 
  -2  23   3       50.91       50.84      5.12 o 
  -1  23   3       87.82       95.12      5.86 o 
   0  23   3       50.53       58.81      5.89 o 
   1  23   3        0.19        2.80      4.08 o 
   2  23   3       50.17       51.48      5.21 o 
   3  23   3        5.65        7.76      4.37 o 
   4  23   3        0.05        2.48      4.12 o 
  -4  24   3        3.66        0.41      3.92 o 
  -3  24   3       62.97       56.60      5.27 o 
  -2  24   3        0.14        1.75      4.86 o 
  -1  24   3        9.79       10.80      4.87 o 
   0  24   3      265.14      248.81      8.68 o 
   1  24   3       11.91       19.01      3.99 o 
   2  24   3       88.52      105.47      6.02 o 
   3  24   3       21.06       17.23      4.46 o 
   4  24   3        8.55        8.39      4.25 o 
  -4  25   3       27.90       30.32      4.18 o 
  -3  25   3        0.88        4.17      4.17 o 
  -2  25   3      160.58      149.58      6.93 o 
  -1  25   3       98.25       97.57      6.21 o 
   0  25   3       29.45       33.11      5.21 o 
   1  25   3       37.23       43.25      5.27 o 
   2  25   3        6.60       10.19      4.33 o 
   3  25   3       23.01       19.96      5.05 o 
  -4  26   3        0.10        3.49      3.49 o 
  -3  26   3        0.84        3.95      3.95 o 
  -2  26   3        6.73        0.11      4.65 o 
  -1  26   3        6.43       12.12      4.75 o 
   0  26   3       32.09       37.58      5.09 o 
   1  26   3        6.09       12.87      4.48 o 
   2  26   3       27.75       31.76      4.60 o 
   3  26   3       44.22       46.23      5.32 o 
  -3  27   3       24.94       19.81      4.24 o 
  -2  27   3        9.92       16.36      4.19 o 
  -1  27   3       37.25       48.35      5.24 o 
   0  27   3       43.33       44.53      5.60 o 
   1  27   3       24.27       25.88      4.78 o 
   2  27   3       42.16       38.51      5.43 o 
   3  27   3       22.45       23.38      4.63 o 
  -3  28   3        0.04        1.04      3.72 o 
  -2  28   3        4.49        1.03      4.10 o 
  -1  28   3       33.86       37.75      5.13 o 
   0  28   3        2.84        2.26      4.50 o 
   1  28   3       24.19       28.36      4.91 o 
   2  28   3       11.94       13.89      4.43 o 
  -2  29   3       28.87       29.52      4.50 o 
  -1  29   3       47.00       57.24      5.34 o 
   0  29   3       14.43       20.34      4.59 o 
   1  29   3        1.33        4.49      4.36 o 
   2  29   3        4.74       10.64      4.07 o 
  -2  30   3        3.56        3.99      3.99 o 
  -1  30   3        0.66        3.84      4.23 o 
   0  30   3        6.14        8.18      4.45 o 
   1  30   3       17.15       18.35      4.86 o 
  -1  31   3        0.93        7.71      3.95 o 
   0  31   3        9.17        6.63      4.51 o 
  -6   0   4       33.66       32.81      5.04 o 
  -5   0   4       26.29       27.46      5.05 o 
  -4   0   4      101.65      107.03      6.98 o 
  -3   0   4        0.42        3.95      3.95 o 
  -2   0   4    10273.90    11383.09     74.99 o 
  -1   0   4      270.80      271.33      7.60 o 
   0   0   4     1496.81     1319.29     12.01 o 
   1   0   4       90.80       98.97      3.77 o 
   2   0   4       75.13       73.07      3.13 o 
   3   0   4      403.15      384.43      5.74 o 
   4   0   4      122.68      125.18      4.70 o 
   5   0   4       21.08       18.47      2.94 o 
   6   0   4       14.44       12.78      3.44 o 
  -6   1   4       10.00        1.61      4.92 o 
  -5   1   4        3.06        1.95      4.68 o 
  -4   1   4       87.44      101.67      6.27 o 
  -3   1   4        0.86        7.97      4.98 o 
  -2   1   4      116.56      134.11      8.10 o 
  -1   1   4     1815.12     2039.08     14.10 o 
   0   1   4      417.18      368.39      7.14 o 
   1   1   4      652.69      666.71      6.93 o 
   2   1   4      207.38      205.49      4.42 o 
   3   1   4      108.88      107.39      4.23 o 
   4   1   4      260.92      236.29      5.74 o 
   5   1   4        4.33        4.50      3.10 o 
   6   1   4       37.26       28.66      3.71 o 
  -6   2   4        2.49        4.20      4.53 o 
  -5   2   4       21.08       20.05      4.78 o 
  -4   2   4       84.40       78.56      6.21 o 
  -3   2   4      294.46      301.46      8.52 o 
  -2   2   4      254.83      248.90      7.21 o 
  -1   2   4     1679.90     1715.86     13.26 o 
   0   2   4      274.36      264.24      5.92 o 
   1   2   4       29.80       25.68      3.04 o 
   2   2   4      240.22      207.35      4.89 o 
   3   2   4      517.94      526.02      6.77 o 
   4   2   4      303.55      255.60      5.96 o 
   5   2   4        0.61        2.26      3.73 o 
   6   2   4       20.81       18.30      4.10 o 
  -6   3   4        0.54        3.18      4.70 o 
  -5   3   4        7.00        0.22      4.93 o 
  -4   3   4       22.33       25.93      4.43 o 
  -3   3   4       22.30       23.58      4.16 o 
  -2   3   4       35.59       32.28      3.87 o 
  -1   3   4      188.18      172.85      5.79 o 
   0   3   4        0.16        0.42      2.58 o 
   1   3   4       13.98       16.13      3.23 o 
   2   3   4      126.16      114.86      3.90 o 
   3   3   4      292.08      286.17      5.38 o 
   4   3   4      137.01      126.39      5.03 o 
   5   3   4      110.63      102.40      5.03 o 
   6   3   4        3.12        1.78      4.33 o 
  -6   4   4       38.44       39.28      5.60 o 
  -5   4   4       51.74       59.69      5.67 o 
  -4   4   4       11.88       13.48      4.14 o 
  -3   4   4        0.99        0.98      3.12 o 
  -2   4   4       45.19       53.85      3.82 o 
  -1   4   4       92.38       85.82      4.01 o 
   0   4   4       65.71       59.78      3.44 o 
   1   4   4      943.68      971.06     10.22 o 
   2   4   4       15.92       10.13      2.83 o 
   3   4   4       15.07       13.55      2.81 o 
   4   4   4       85.05       85.67      4.85 o 
   5   4   4        1.32        2.15      4.14 o 
   6   4   4       13.39        8.93      4.82 o 
  -6   5   4        2.01        5.46      5.46 o 
  -5   5   4       10.65        5.32      5.32 o 
  -4   5   4       13.29       14.38      4.13 o 
  -3   5   4        6.02        9.98      3.10 o 
  -2   5   4       60.39       55.59      4.10 o 
  -1   5   4        2.37        5.30      2.52 o 
   0   5   4       33.73       29.50      2.83 o 
   1   5   4       12.53        7.07      3.35 o 
   2   5   4       22.26       20.93      3.66 o 
   3   5   4        0.66        2.78      2.85 o 
   4   5   4      105.96      104.40      5.14 o 
   5   5   4        4.11        2.69      4.43 o 
  -6   6   4       30.95       31.49      5.72 o 
  -5   6   4       24.00       33.78      5.29 o 
  -4   6   4       41.86       50.76      4.79 o 
  -3   6   4        2.41        0.15      3.14 o 
  -2   6   4      107.80      102.65      4.71 o 
  -1   6   4      110.69       94.66      4.35 o 
   0   6   4       31.77       38.25      2.90 o 
   1   6   4      141.57      145.67      4.73 o 
   2   6   4      203.43      209.47      6.27 o 
   3   6   4        3.41        2.40      3.76 o 
   4   6   4       20.11       17.12      4.30 o 
   5   6   4        2.41        4.48      4.91 o 
  -6   7   4        1.14        5.48      5.48 o 
  -5   7   4        0.74        4.73      4.73 o 
  -4   7   4        1.18        4.26      4.26 o 
  -3   7   4       23.38       20.52      3.38 o 
  -2   7   4       83.15       78.86      4.95 o 
  -1   7   4      234.33      203.07      5.66 o 
   0   7   4       10.23        6.05      2.79 o 
   1   7   4        8.44        9.32      3.15 o 
   2   7   4        0.36        3.49      3.49 o 
   3   7   4      364.55      331.02      6.44 o 
   4   7   4        2.14        6.47      4.50 o 
   5   7   4       19.62       22.22      5.71 o 
  -6   8   4        2.89        1.46      5.48 o 
  -5   8   4        7.10        8.56      4.31 o 
  -4   8   4       73.44       83.84      5.57 o 
  -3   8   4       18.81       15.69      3.68 o 
  -2   8   4      466.67      438.34      8.37 o 
  -1   8   4      158.42      154.54      5.58 o 
   0   8   4      109.59      100.99      4.12 o 
   1   8   4      235.12      248.82      6.12 o 
   2   8   4       31.82       36.71      4.18 o 
   3   8   4       76.62       80.55      4.47 o 
   4   8   4       22.07       20.82      6.28 o 
   5   8   4        4.86        8.79      6.11 o 
  -6   9   4        2.19       11.17      5.52 o 
  -5   9   4        1.56        0.93      4.84 o 
  -4   9   4        0.30        4.25      4.25 o 
  -3   9   4       69.61       65.17      4.75 o 
  -2   9   4       14.08       12.06      4.11 o 
  -1   9   4      865.98      785.15     10.57 o 
   0   9   4       44.82       38.33      3.51 o 
   1   9   4      259.15      260.50      6.46 o 
   2   9   4       84.57       95.61      5.23 o 
   3   9   4       43.24       41.36      4.34 o 
   4   9   4      199.56      206.90      9.17 o 
   5   9   4       11.98        5.39      6.63 o 
  -6  10   4        8.21        8.16      5.75 o 
  -5  10   4       38.31       45.63      5.90 o 
  -4  10   4       13.64       15.13      4.31 o 
  -3  10   4      107.15      107.07      5.65 o 
  -2  10   4      215.87      218.84      5.93 o 
  -1  10   4      151.74      139.61      5.61 o 
   0  10   4       13.11       11.00      3.73 o 
   1  10   4      154.30      152.82      5.61 o 
   2  10   4        0.02        0.83      4.16 o 
   3  10   4      102.12      100.48      5.57 o 
   4  10   4        9.87        5.76      6.08 o 
   5  10   4        0.06        7.43      7.43 o 
  -6  11   4        0.08        6.61      6.61 o 
  -5  11   4        0.92        5.49      5.49 o 
  -4  11   4        2.96        4.26      4.41 o 
  -3  11   4       74.33       60.86      5.27 o 
  -2  11   4        5.08        0.67      3.48 o 
  -1  11   4       98.44       97.15      5.21 o 
   0  11   4      417.10      404.22      8.44 o 
   1  11   4       14.93        9.01      4.06 o 
   2  11   4       50.06       43.56      5.62 o 
   3  11   4      669.58      620.74      9.69 o 
   4  11   4       68.21       63.37      6.28 o 
   5  11   4       98.70      101.52      9.28 o 
  -6  12   4       35.84       34.07      8.51 o 
  -5  12   4       29.21       41.17      5.54 o 
  -4  12   4       95.42      106.74      5.73 o 
  -3  12   4       88.25       72.13      5.21 o 
  -2  12   4       25.89       21.71      3.98 o 
  -1  12   4      178.45      158.40      5.78 o 
   0  12   4      273.12      305.98      7.56 o 
   1  12   4      223.23      236.25      7.12 o 
   2  12   4      352.40      407.69      9.97 o 
   3  12   4       54.50       54.03      4.65 o 
   4  12   4        2.55        3.33      4.17 o 
   5  12   4       38.79       43.07      7.47 o 
  -6  13   4       87.76      106.02      8.58 o 
  -5  13   4        0.96        5.41      5.41 o 
  -4  13   4        1.19        4.67      4.67 o 
  -3  13   4       23.57       20.04      4.65 o 
  -2  13   4      127.72      121.74      5.72 o 
  -1  13   4       24.30       20.49      4.30 o 
   0  13   4       14.66       10.60      4.06 o 
   1  13   4      137.72      162.35      6.58 o 
   2  13   4      880.17      922.48     12.91 o 
   3  13   4        6.29        6.88      3.71 o 
   4  13   4       46.98       56.99      4.65 o 
   5  13   4        8.77       15.49      5.91 o 
  -6  14   4        4.14        7.38      7.38 o 
  -5  14   4        5.41        5.52      5.48 o 
  -4  14   4       80.91       79.49      5.68 o 
  -3  14   4      145.44      153.65      6.44 o 
  -2  14   4       44.89       36.79      4.43 o 
  -1  14   4      228.71      248.95      7.21 o 
   0  14   4       62.09       60.54      5.05 o 
   1  14   4       81.50       71.96      6.12 o 
   2  14   4       87.77       84.07      6.12 o 
   3  14   4       11.09        9.54      3.76 o 
   4  14   4        0.51        0.52      3.82 o 
   5  14   4       14.06       12.44      5.62 o 
  -5  15   4      120.22      124.41      7.83 o 
  -4  15   4        0.23        4.15      4.15 o 
  -3  15   4        3.64        4.19      4.19 o 
  -2  15   4       13.41        7.14      3.90 o 
  -1  15   4       43.71       38.63      4.71 o 
   0  15   4      212.71      240.55      7.50 o 
   1  15   4      184.71      191.24      7.24 o 
   2  15   4       61.94       69.31      4.98 o 
   3  15   4       36.59       29.28      4.15 o 
   4  15   4        2.08        7.73      3.89 o 
   5  15   4        0.16        5.65      4.94 o 
  -5  16   4        1.03        6.63      6.63 o 
  -4  16   4        7.45        5.36      4.13 o 
  -3  16   4        4.88        3.91      3.82 o 
  -2  16   4       19.16       15.86      4.02 o 
  -1  16   4        8.61        2.69      3.88 o 
   0  16   4       32.88       30.82      5.68 o 
   1  16   4      105.13      118.56      6.30 o 
   2  16   4       47.33       50.69      4.85 o 
   3  16   4       25.37       25.05      4.18 o 
   4  16   4        3.01        0.10      4.11 o 
   5  16   4       28.85       28.99      5.18 o 
  -5  17   4       43.50       52.17      6.17 o 
  -4  17   4       11.41       17.06      4.33 o 
  -3  17   4       14.47       12.65      4.30 o 
  -2  17   4        4.31        4.76      4.76 o 
  -1  17   4        0.01        4.20      4.20 o 
   0  17   4      249.06      262.30      7.89 o 
   1  17   4       95.83      108.01      6.09 o 
   2  17   4       30.48       28.37      4.61 o 
   3  17   4       37.70       38.78      4.74 o 
   4  17   4       31.58       35.15      4.59 o 
  -5  18   4        7.64        1.00      5.31 o 
  -4  18   4        7.15       10.26      4.06 o 
  -3  18   4       25.08       22.96      5.49 o 
  -2  18   4      139.01      128.51      6.75 o 
  -1  18   4       80.61       72.70      5.76 o 
   0  18   4        0.04        4.35      4.35 o 
   1  18   4       81.84       74.51      5.62 o 
   2  18   4       75.33       71.71      5.58 o 
   3  18   4        2.00        0.52      3.83 o 
   4  18   4        3.77        4.00      4.16 o 
  -5  19   4        0.00        4.83      4.83 o 
  -4  19   4        5.72        6.55      4.19 o 
  -3  19   4      117.39      104.23      7.36 o 
  -2  19   4       65.67       61.36      5.99 o 
  -1  19   4       30.61       26.83      6.28 o 
   0  19   4        1.22        5.40      3.97 o 
   1  19   4       15.97       17.57      4.73 o 
   2  19   4      297.64      314.77      8.61 o 
   3  19   4       18.18       18.94      4.28 o 
   4  19   4        0.02        2.81      3.99 o 
  -5  20   4       12.46       18.33      4.42 o 
  -4  20   4        6.44        8.86      4.19 o 
  -3  20   4      152.17      141.10      7.64 o 
  -2  20   4       31.69       27.41      5.10 o 
  -1  20   4      292.49      321.87      9.52 o 
   0  20   4        4.05       10.40      4.80 o 
   1  20   4      135.19      151.56      7.23 o 
   2  20   4       24.59       26.91      5.12 o 
   3  20   4        0.07        0.06      4.25 o 
   4  20   4        3.46        1.48      4.26 o 
  -4  21   4        3.76        7.02      4.63 o 
  -3  21   4       71.52       67.66      6.28 o 
  -2  21   4       13.99        9.16      4.81 o 
  -1  21   4       75.84       60.89      6.60 o 
   0  21   4      165.84      186.16      7.81 o 
   1  21   4       58.05       55.18      6.03 o 
   2  21   4       14.24       18.38      4.61 o 
   3  21   4      122.22      131.37      6.61 o 
   4  21   4       25.15       19.47      4.67 o 
  -4  22   4       72.39       67.30      5.39 o 
  -3  22   4       10.92       10.29      4.96 o 
  -2  22   4       63.49       63.47      5.69 o 
  -1  22   4        0.01        4.76      4.76 o 
   0  22   4      129.96      139.63      7.51 o 
   1  22   4       22.85       29.08      5.18 o 
   2  22   4        1.70        3.75      4.33 o 
   3  22   4        9.44       12.86      4.71 o 
   4  22   4       23.83       29.09      4.30 o 
  -4  23   4        5.27        3.01      4.10 o 
  -3  23   4        4.61        6.75      4.31 o 
  -2  23   4       15.89       11.03      4.67 o 
  -1  23   4       71.07       76.54      6.15 o 
   0  23   4        8.99        4.88      4.90 o 
   1  23   4       61.71       61.96      5.83 o 
   2  23   4       88.37       92.65      6.28 o 
   3  23   4        0.14        0.48      4.25 o 
  -4  24   4        3.73        2.19      3.69 o 
  -3  24   4       20.69       22.75      4.48 o 
  -2  24   4        6.30        4.30      4.35 o 
  -1  24   4       34.29       26.70      5.58 o 
   0  24   4        4.26        5.25      4.38 o 
   1  24   4       25.89       26.07      5.09 o 
   2  24   4        1.45        1.03      4.24 o 
   3  24   4       22.90       20.66      4.77 o 
  -3  25   4       12.54       11.76      4.36 o 
  -2  25   4        4.91        2.75      4.27 o 
  -1  25   4        0.15        4.58      4.58 o 
   0  25   4        9.14        5.48      4.81 o 
   1  25   4        6.19        0.26      4.79 o 
   2  25   4        0.07        0.89      4.45 o 
   3  25   4        6.27        0.48      4.23 o 
  -3  26   4        0.14        1.47      3.65 o 
  -2  26   4       26.36       26.81      4.90 o 
  -1  26   4        6.49        5.93      4.70 o 
   0  26   4       55.76       65.74      6.07 o 
   1  26   4        5.97        8.34      4.52 o 
   2  26   4       22.59       22.45      4.98 o 
  -3  27   4        0.01        1.04      3.56 o 
  -2  27   4        0.78        0.87      3.87 o 
  -1  27   4        5.75        4.73      4.29 o 
   0  27   4        0.00        2.88      4.75 o 
   1  27   4        1.87        1.68      4.49 o 
   2  27   4        0.24        6.78      4.23 o 
  -2  28   4        2.41        1.02      3.81 o 
  -1  28   4        8.13        7.11      4.42 o 
   0  28   4       13.56       10.78      4.82 o 
   1  28   4        1.85        4.67      4.67 o 
  -2  29   4        0.65        0.67      3.70 o 
  -1  29   4        1.28        2.34      4.57 o 
   0  29   4        4.16        1.17      4.70 o 
   1  29   4        8.96        8.67      4.75 o 
   0  30   4       20.20       13.58      4.98 o 
  -6   1   5       34.13       38.60      5.89 o 
  -5   1   5        4.92        1.86      5.00 o 
  -4   1   5       29.79       37.35      5.88 o 
  -3   1   5        3.77        4.70      4.98 o 
  -2   1   5        2.58        0.36      3.30 o 
  -1   1   5        0.28        0.43      2.52 o 
   0   1   5       24.18       28.05      3.27 o 
   1   1   5      317.31      292.28      6.61 o 
   2   1   5      104.16       95.17      4.45 o 
   3   1   5       36.36       35.76      3.12 o 
   4   1   5       35.73       30.94      3.23 o 
   5   1   5       21.66       20.37      3.09 o 
  -6   2   5        4.31        1.25      5.28 o 
  -5   2   5       12.38       12.96      5.85 o 
  -4   2   5        2.28        5.37      5.53 o 
  -3   2   5      141.25      152.49      6.87 o 
  -2   2   5        0.35        1.66      3.33 o 
  -1   2   5        0.23        2.20      3.13 o 
   0   2   5       34.51       33.25      4.02 o 
   1   2   5        6.42        2.91      3.16 o 
   2   2   5      226.40      230.40      5.23 o 
   3   2   5       13.57       13.86      3.21 o 
   4   2   5        4.91        0.14      3.09 o 
   5   2   5        9.46        8.74      3.05 o 
  -6   3   5        1.57        1.53      5.31 o 
  -5   3   5       68.04       78.45      6.66 o 
  -4   3   5       37.90       41.73      6.41 o 
  -3   3   5        0.86        3.84      4.49 o 
  -2   3   5        3.63        5.01      3.28 o 
  -1   3   5       83.35       82.54      4.49 o 
   0   3   5      178.65      178.71      5.99 o 
   1   3   5        3.12        6.60      3.85 o 
   2   3   5        1.67        3.49      3.49 o 
   3   3   5       70.75       73.28      4.10 o 
   4   3   5        8.25       12.89      3.22 o 
   5   3   5       10.13       12.65      3.42 o 
  -6   4   5        9.00        1.68      5.73 o 
  -5   4   5        1.14        5.51      5.51 o 
  -4   4   5        0.74        5.61      5.61 o 
  -3   4   5       45.40       42.43      5.24 o 
  -2   4   5        0.05        2.03      4.07 o 
  -1   4   5        1.04        1.72      3.06 o 
   0   4   5      111.08      111.36      5.40 o 
   1   4   5      190.53      179.31      6.66 o 
   2   4   5       62.54       57.08      4.76 o 
   3   4   5      147.73      149.46      4.86 o 
   4   4   5       68.52       67.98      3.69 o 
   5   4   5       91.33       88.55      4.26 o 
  -6   5   5        6.29        7.23      5.67 o 
  -5   5   5       10.62       10.24      5.21 o 
  -4   5   5       76.45       81.80      6.58 o 
  -3   5   5       83.50       98.88      5.78 o 
  -2   5   5      171.19      177.23      6.77 o 
  -1   5   5       58.54       56.85      4.03 o 
   0   5   5      142.37      140.58      6.19 o 
   1   5   5      257.64      270.08      7.82 o 
   2   5   5       92.62      100.57      6.00 o 
   3   5   5       38.04       38.51      3.65 o 
   4   5   5        9.75        9.37      3.44 o 
   5   5   5       14.03       17.50      3.72 o 
  -6   6   5       14.11       15.10      6.02 o 
  -5   6   5        0.41        3.84      5.05 o 
  -4   6   5        6.47        6.06      6.06 o 
  -3   6   5        0.19        4.26      4.26 o 
  -2   6   5      168.52      155.14      6.79 o 
  -1   6   5       18.55       17.81      4.04 o 
   0   6   5      290.72      296.55      7.44 o 
   1   6   5      230.65      230.68      6.85 o 
   2   6   5      441.25      449.57      9.21 o 
   3   6   5        0.03        3.59      3.59 o 
   4   6   5      117.93      101.31      4.39 o 
   5   6   5        4.46        2.08      3.95 o 
  -6   7   5       20.53       27.84      6.11 o 
  -5   7   5        7.71       12.57      5.60 o 
  -4   7   5      149.54      150.42      7.69 o 
  -3   7   5       63.27       60.99      5.08 o 
  -2   7   5      135.30      127.91      5.92 o 
  -1   7   5      230.99      203.78      6.43 o 
   0   7   5       88.57       91.28      5.24 o 
   1   7   5        0.81        0.64      3.54 o 
   2   7   5        0.42        5.46      5.46 o 
   3   7   5       54.33       53.22      5.12 o 
   4   7   5       15.46       16.60      3.27 o 
   5   7   5       18.88       12.55      4.35 o 
  -6   8   5        5.62        9.24      5.62 o 
  -5   8   5       36.08       38.07      6.32 o 
  -4   8   5       14.25       14.35      5.47 o 
  -3   8   5        5.24        0.86      4.08 o 
  -2   8   5        1.10        3.51      3.51 o 
  -1   8   5       31.16       34.03      4.03 o 
   0   8   5      207.33      194.70      6.39 o 
   1   8   5       27.02       33.78      3.98 o 
   2   8   5      188.88      210.12      7.86 o 
   3   8   5      121.77      119.20      6.59 o 
   4   8   5        2.64        6.94      3.10 o 
   5   8   5        6.13        2.13      4.52 o 
  -6   9   5        0.08        0.98      5.24 o 
  -5   9   5       15.07       17.44      5.88 o 
  -4   9   5        2.86        0.10      4.27 o 
  -3   9   5       45.65       48.09      4.60 o 
  -2   9   5        2.75        0.71      3.26 o 
  -1   9   5       34.21       38.56      4.48 o 
   0   9   5       20.67       20.10      4.59 o 
   1   9   5        2.36        4.45      4.45 o 
   2   9   5      121.93      122.27      7.62 o 
   3   9   5       10.52        6.56      6.56 o 
   4   9   5        1.44        4.05      3.37 o 
   5   9   5       28.13       27.14      5.78 o 
  -6  10   5        0.96        2.67      5.18 o 
  -5  10   5       23.86       23.12      5.89 o 
  -4  10   5        1.87        4.51      4.51 o 
  -3  10   5        6.77        6.22      3.87 o 
  -2  10   5        4.48        4.22      3.31 o 
  -1  10   5      179.86      170.00      6.48 o 
   0  10   5      352.91      382.73      8.37 o 
   1  10   5      254.97      260.78      7.95 o 
   2  10   5      381.71      391.89     10.60 o 
   3  10   5      232.52      241.09      9.58 o 
   4  10   5        2.50        2.72      4.15 o 
   5  10   5       14.40        3.38      6.46 o 
  -6  11   5        0.21        6.04      6.04 o 
  -5  11   5        0.00        2.14      5.25 o 
  -4  11   5       54.04       47.61      5.48 o 
  -3  11   5        6.66        1.45      4.11 o 
  -2  11   5       10.01       15.14      3.62 o 
  -1  11   5       65.05       67.43      4.83 o 
   0  11   5       10.90        7.83      4.29 o 
   1  11   5       34.88       27.51      5.73 o 
   2  11   5       65.30       69.22      6.69 o 
   3  11   5       10.33        6.78      6.78 o 
   4  11   5       37.14       35.47      5.80 o 
   5  11   5        1.88        6.89      6.89 o 
  -5  12   5        9.19        0.26      5.64 o 
  -4  12   5       13.73       17.95      4.71 o 
  -3  12   5       37.38       39.63      4.87 o 
  -2  12   5       31.31       35.02      4.37 o 
  -1  12   5        8.13        9.59      3.61 o 
   0  12   5        7.91        9.93      4.05 o 
   1  12   5      316.10      326.16      9.34 o 
   2  12   5        0.40        2.72      4.90 o 
   3  12   5      116.48      130.56      7.17 o 
   4  12   5        5.02        5.19      3.93 o 
   5  12   5        1.68        0.18      6.93 o 
  -5  13   5       18.04       27.52      5.36 o 
  -4  13   5        0.00        3.42      3.97 o 
  -3  13   5       48.75       47.54      5.31 o 
  -2  13   5       38.65       32.18      4.86 o 
  -1  13   5        5.35        3.54      3.80 o 
   0  13   5       72.84       82.08      5.35 o 
   1  13   5       23.55       15.78      5.62 o 
   2  13   5        6.91        6.07      5.05 o 
   3  13   5        3.01        4.16      4.97 o 
   4  13   5        0.95        3.33      3.75 o 
  -5  14   5       14.51       13.38      5.10 o 
  -4  14   5        4.06        1.32      4.21 o 
  -3  14   5       20.63       19.37      4.97 o 
  -2  14   5      105.13      110.49      6.08 o 
  -1  14   5       24.56       20.87      4.47 o 
   0  14   5       46.33       44.45      5.15 o 
   1  14   5       44.71       46.99      5.92 o 
   2  14   5       44.60       37.45      5.90 o 
   3  14   5        0.40        5.92      4.39 o 
   4  14   5        8.75       11.37      3.96 o 
  -5  15   5        7.25       11.91      4.64 o 
  -4  15   5       28.75       37.28      4.59 o 
  -3  15   5       53.10       49.25      5.57 o 
  -2  15   5       37.64       41.73      5.02 o 
  -1  15   5       39.67       43.47      5.20 o 
   0  15   5       14.85       16.32      4.74 o 
   1  15   5       37.97       35.26      5.72 o 
   2  15   5       37.21       39.70      5.58 o 
   3  15   5        7.12       11.76      4.85 o 
   4  15   5       24.78       28.98      4.49 o 
  -5  16   5        0.81        3.64      4.54 o 
  -4  16   5        2.10        4.26      4.26 o 
  -3  16   5       32.08       33.96      5.16 o 
  -2  16   5        3.56        4.13      4.13 o 
  -1  16   5       94.15       88.62      6.35 o 
   0  16   5       45.68       46.99      5.42 o 
   1  16   5       56.84       53.39      6.12 o 
   2  16   5        0.18        2.58      4.84 o 
   3  16   5      144.65      132.26      6.73 o 
   4  16   5       23.42       17.60      4.53 o 
  -5  17   5        4.59       10.78      4.13 o 
  -4  17   5        9.16        3.58      4.27 o 
  -3  17   5       13.49       14.80      4.82 o 
  -2  17   5       11.49       12.31      4.83 o 
  -1  17   5       53.72       46.88      5.71 o 
   0  17   5        3.54        0.44      4.45 o 
   1  17   5       62.20       66.74      6.22 o 
   2  17   5       67.32       77.88      6.66 o 
   3  17   5        1.71        1.41      4.59 o 
   4  17   5        1.86        1.41      4.18 o 
  -5  18   5        2.03        2.63      4.27 o 
  -4  18   5        2.34        7.31      3.90 o 
  -3  18   5       22.72       20.30      5.27 o 
  -2  18   5       52.97       54.01      5.27 o 
  -1  18   5        7.85        9.43      4.40 o 
   0  18   5        3.52        5.05      5.05 o 
   1  18   5       37.91       46.04      5.84 o 
   2  18   5      112.81      124.13      7.10 o 
   3  18   5       59.14       61.90      5.49 o 
   4  18   5       33.78       29.68      4.58 o 
  -4  19   5        0.04        1.36      3.72 o 
  -3  19   5       26.86       36.69      5.12 o 
  -2  19   5       96.04       97.27      6.62 o 
  -1  19   5        1.53        4.58      4.58 o 
   0  19   5       66.50       67.83      6.81 o 
   1  19   5        0.46        4.95      4.95 o 
   2  19   5       19.77       21.84      5.23 o 
   3  19   5        6.52        6.28      4.54 o 
   4  19   5        5.45        8.29      3.92 o 
  -4  20   5        0.00        4.05      4.05 o 
  -3  20   5        1.26        1.81      4.35 o 
  -2  20   5        1.34        2.73      4.64 o 
  -1  20   5       27.25       21.75      5.35 o 
   0  20   5      115.36      131.54      7.72 o 
   1  20   5        0.11        3.75      4.57 o 
   2  20   5        1.36        2.61      4.89 o 
   3  20   5       14.14       15.18      4.66 o 
  -4  21   5        8.96        4.06      4.26 o 
  -3  21   5        4.83        4.51      4.41 o 
  -2  21   5        3.40        2.45      4.48 o 
  -1  21   5       48.57       51.95      6.03 o 
   0  21   5       32.58       29.96      6.03 o 
   1  21   5        0.01        1.05      4.48 o 
   2  21   5        4.19        3.98      4.63 o 
   3  21   5        0.90        0.75      4.51 o 
  -4  22   5       20.33       21.81      4.49 o 
  -3  22   5       19.91       23.44      4.50 o 
  -2  22   5       12.28        4.30      4.89 o 
  -1  22   5       10.29        4.83      5.46 o 
   0  22   5       33.28       35.36      5.77 o 
   1  22   5        3.03        2.95      4.81 o 
   2  22   5        6.82       12.76      4.70 o 
   3  22   5        7.14       13.57      4.39 o 
  -4  23   5       12.63       16.92      4.00 o 
  -3  23   5        4.63        4.46      4.46 o 
  -2  23   5       25.74       34.63      4.80 o 
  -1  23   5       14.76       16.96      5.79 o 
   0  23   5        2.59        1.32      4.86 o 
   1  23   5       21.82       26.03      5.52 o 
   2  23   5        0.95        0.27      4.75 o 
   3  23   5        0.01        1.88      4.47 o 
  -3  24   5        0.02        4.22      4.26 o 
  -2  24   5        4.11        4.57      4.57 o 
  -1  24   5       84.16       81.64      6.72 o 
   0  24   5        3.55        8.22      4.45 o 
   1  24   5       45.55       57.72      6.25 o 
   2  24   5        2.98        2.60      4.77 o 
  -3  25   5       41.56       51.13      4.67 o 
  -2  25   5       15.02       18.88      4.64 o 
  -1  25   5       12.81       17.85      4.98 o 
   0  25   5        4.96        8.57      4.85 o 
   1  25   5        2.34        4.31      5.08 o 
   2  25   5        5.55        5.83      4.98 o 
  -2  26   5        1.94        1.25      4.13 o 
  -1  26   5       14.46       18.54      5.01 o 
   0  26   5        4.06        9.15      4.68 o 
   1  26   5       13.42       16.67      4.96 o 
  -2  27   5       10.12        7.81      4.39 o 
  -1  27   5       10.21       10.59      4.80 o 
   0  27   5        7.69        3.88      4.90 o 
   1  27   5       10.36        7.62      5.14 o 
  -1  28   5        1.75        0.49      4.21 o 
   0  28   5       10.79        8.24      4.81 o 
  -6   0   6        1.93        6.05      5.62 o 
  -5   0   6        6.86        6.75      5.95 o 
  -4   0   6        0.01        5.54      5.54 o 
  -3   0   6     1096.65     1087.64     17.60 o 
  -2   0   6       44.42       41.01      7.51 o 
  -1   0   6      169.92      145.34      6.45 o 
   0   0   6        9.48        9.83      4.96 o 
   1   0   6        0.51        3.73      3.04 o 
   2   0   6      186.66      187.64      5.15 o 
   3   0   6      114.70      124.22      4.72 o 
   4   0   6       39.55       37.45      3.06 o 
   5   0   6        5.67        9.67      2.63 o 
  -6   1   6        0.22        5.22      5.32 o 
  -5   1   6        4.32       13.25      6.06 o 
  -4   1   6        0.07        5.62      5.62 o 
  -3   1   6       18.21       23.20      7.28 o 
  -2   1   6      300.97      280.49     10.10 o 
  -1   1   6       43.75       42.41      4.66 o 
   0   1   6      223.84      204.67      6.93 o 
   1   1   6       22.69       23.37      4.02 o 
   2   1   6       45.51       45.16      4.67 o 
   3   1   6      100.39      105.79      4.79 o 
   4   1   6        1.08        2.26      2.90 o 
   5   1   6       26.30       25.70      2.86 o 
  -6   2   6        2.98        7.07      5.39 o 
  -5   2   6        8.54        9.01      6.04 o 
  -4   2   6       41.48       53.39      6.30 o 
  -3   2   6       64.39       63.72      6.52 o 
  -2   2   6      340.18      319.06     10.11 o 
  -1   2   6       13.65        9.06      3.90 o 
   0   2   6        9.97        3.73      3.91 o 
   1   2   6       57.97       70.74      4.75 o 
   2   2   6      141.08      153.33      5.77 o 
   3   2   6      181.30      168.66      5.25 o 
   4   2   6        0.99        1.19      3.10 o 
  -6   3   6        1.75        3.26      5.54 o 
  -5   3   6        2.69        0.14      5.74 o 
  -4   3   6        3.88        2.06      5.22 o 
  -3   3   6       14.22       14.19      5.00 o 
  -2   3   6       44.70       42.83      6.05 o 
  -1   3   6       11.30       17.85      3.43 o 
   0   3   6        1.88        1.68      4.51 o 
   1   3   6       46.24       46.41      4.48 o 
   2   3   6       95.69       83.35      5.38 o 
   3   3   6       72.29       69.11      4.42 o 
   4   3   6       36.48       35.35      3.53 o 
  -6   4   6        4.12       11.24      5.37 o 
  -5   4   6        1.88        6.82      5.54 o 
  -4   4   6        0.13        3.28      4.41 o 
  -3   4   6       11.05       19.10      4.53 o 
  -2   4   6       41.48       37.71      4.87 o 
  -1   4   6        1.55        2.08      3.21 o 
   0   4   6      165.33      179.18      6.56 o 
   1   4   6        0.40        3.66      3.66 o 
   2   4   6        6.21        1.73      3.95 o 
   3   4   6       31.66       39.60      4.31 o 
   4   4   6        0.40        2.17      3.29 o 
  -6   5   6        1.36        1.42      5.63 o 
  -5   5   6        3.28        4.50      5.57 o 
  -4   5   6        0.33        1.22      4.25 o 
  -3   5   6        7.32        6.27      4.15 o 
  -2   5   6        3.12        1.00      3.82 o 
  -1   5   6        2.02        1.95      3.27 o 
   0   5   6        0.53        3.35      3.89 o 
   1   5   6        1.94        8.00      3.88 o 
   2   5   6        0.04        1.96      3.89 o 
   3   5   6       67.93       66.16      4.55 o 
   4   5   6        6.61        1.50      3.21 o 
  -6   6   6        1.63        3.72      5.28 o 
  -5   6   6        8.33       15.40      5.77 o 
  -4   6   6        0.94        7.15      4.24 o 
  -3   6   6        4.70        0.67      4.28 o 
  -2   6   6        6.05        3.54      3.99 o 
  -1   6   6        7.79        6.41      3.43 o 
   0   6   6       36.85       40.64      4.25 o 
   1   6   6       39.18       42.96      4.59 o 
   2   6   6        4.69        3.11      5.47 o 
   3   6   6        5.19        1.10      3.97 o 
   4   6   6        8.02        5.32      3.43 o 
  -5   7   6        0.54        3.52      5.16 o 
  -4   7   6        2.87        6.98      4.14 o 
  -3   7   6       13.09       15.94      4.77 o 
  -2   7   6       45.63       46.47      4.92 o 
  -1   7   6        1.06        0.55      3.33 o 
   0   7   6        7.68        6.03      3.95 o 
   1   7   6        4.07        0.91      3.97 o 
   2   7   6      163.01      181.70      7.66 o 
   3   7   6        0.06        4.05      4.05 o 
   4   7   6        8.70        8.26      3.40 o 
  -5   8   6        7.99       12.77      5.12 o 
  -4   8   6        0.56        7.25      4.21 o 
  -3   8   6       39.06       44.27      5.33 o 
  -2   8   6       36.96       30.64      5.38 o 
  -1   8   6        0.14        2.38      3.32 o 
   0   8   6       43.03       43.32      4.83 o 
   1   8   6        2.33        5.24      3.80 o 
   2   8   6       21.69       20.37      6.01 o 
   3   8   6        6.81        1.84      5.57 o 
   4   8   6        2.54        0.82      3.48 o 
  -5   9   6        1.61        2.37      4.92 o 
  -4   9   6        5.92        5.80      4.35 o 
  -3   9   6        4.88        4.26      4.38 o 
  -2   9   6      136.29      117.77      6.76 o 
  -1   9   6        7.84        4.13      3.73 o 
   0   9   6       81.62       72.70      5.35 o 
   1   9   6       11.79       12.34      4.24 o 
   2   9   6       47.14       47.76      6.26 o 
   3   9   6      113.80      115.43      7.44 o 
   4   9   6        1.66        2.30      3.73 o 
  -5  10   6        1.41        8.44      4.71 o 
  -4  10   6       12.99       19.81      4.86 o 
  -3  10   6       24.99       19.93      4.66 o 
  -2  10   6       17.23       12.46      4.71 o 
  -1  10   6        2.96        3.12      4.48 o 
   0  10   6       17.04       11.88      4.37 o 
   1  10   6        5.46        3.25      4.45 o 
   2  10   6       32.75       38.45      7.27 o 
   3  10   6        2.56        6.00      6.00 o 
   4  10   6        0.39        1.37      4.48 o 
  -5  11   6        0.20        2.88      4.63 o 
  -4  11   6       16.05       12.05      4.95 o 
  -3  11   6        0.64        0.49      4.02 o 
  -2  11   6        9.54        2.22      4.27 o 
  -1  11   6      121.85      112.93      6.30 o 
   0  11   6        0.94        3.97      3.97 o 
   1  11   6       23.61       20.54      5.57 o 
   2  11   6      282.63      290.47     10.27 o 
   3  11   6       12.72       19.92      5.87 o 
   4  11   6       50.43       50.69      6.44 o 
  -5  12   6        8.44        9.60      4.86 o 
  -4  12   6       10.33       16.17      4.36 o 
  -3  12   6        4.97        0.20      4.48 o 
  -2  12   6       13.21       12.37      4.06 o 
  -1  12   6       62.85       49.90      5.97 o 
   0  12   6       26.84       25.98      4.85 o 
   1  12   6      119.46      119.41      8.51 o 
   2  12   6       41.81       41.03      6.83 o 
   3  12   6        0.59        5.64      5.64 o 
   4  12   6       22.12       10.74      7.19 o 
  -5  13   6        1.09        3.09      4.72 o 
  -4  13   6        1.26        2.55      4.26 o 
  -3  13   6       31.92       27.52      5.00 o 
  -2  13   6        3.19        1.92      4.02 o 
  -1  13   6        1.72        1.25      4.15 o 
   0  13   6       32.20       33.78      5.19 o 
   1  13   6      305.63      341.31     10.58 o 
   2  13   6        0.50        1.75      4.99 o 
   3  13   6       20.75       24.10      6.14 o 
   4  13   6        7.18       13.79      6.07 o 
  -5  14   6       12.55       19.60      4.50 o 
  -4  14   6       13.42       17.45      4.47 o 
  -3  14   6        8.60        6.14      4.43 o 
  -2  14   6       18.95       21.01      4.47 o 
  -1  14   6       13.62        8.05      4.80 o 
   0  14   6       14.25       15.14      4.81 o 
   1  14   6       32.95       31.37      6.56 o 
   2  14   6        2.72        0.89      5.05 o 
   3  14   6        0.10        4.11      5.43 o 
   4  14   6        7.91        5.22      5.03 o 
  -5  15   6        0.88        4.25      4.25 o 
  -4  15   6        0.52        4.06      4.06 o 
  -3  15   6        1.86        2.38      4.23 o 
  -2  15   6        6.16        5.66      4.03 o 
  -1  15   6       62.82       73.33      5.85 o 
   0  15   6       25.19       22.92      5.16 o 
   1  15   6       11.65        6.90      5.17 o 
   2  15   6       14.44       14.52      5.46 o 
   3  15   6        1.60        1.68      5.21 o 
   4  15   6        0.02        0.35      4.46 o 
  -4  16   6        0.26        1.89      4.06 o 
  -3  16   6        0.30        4.22      4.22 o 
  -2  16   6        0.49        0.73      3.87 o 
  -1  16   6        6.53        5.15      5.15 o 
   0  16   6       29.39       39.00      5.39 o 
   1  16   6       18.11       11.07      5.36 o 
   2  16   6        8.28        2.68      5.58 o 
   3  16   6        0.05        2.05      5.05 o 
  -4  17   6        5.29        2.50      4.12 o 
  -3  17   6        4.58        4.93      4.93 o 
  -2  17   6        0.39        1.70      3.99 o 
  -1  17   6       61.41       70.57      5.73 o 
   0  17   6       16.59       14.47      5.39 o 
   1  17   6       15.81       12.68      5.74 o 
   2  17   6       17.00       14.47      5.59 o 
   3  17   6       12.74       12.04      5.18 o 
  -4  18   6        0.65        4.76      4.76 o 
  -3  18   6       38.53       39.27      5.75 o 
  -2  18   6        5.74        6.91      4.25 o 
  -1  18   6        0.24        4.55      4.55 o 
   0  18   6       15.04       15.03      5.06 o 
   1  18   6       33.25       32.19      7.54 o 
   2  18   6        1.56        4.55      5.38 o 
   3  18   6        3.55        0.93      4.59 o 
  -4  19   6       24.00       23.17      5.25 o 
  -3  19   6       21.99       22.94      5.25 o 
  -2  19   6        4.35        5.37      5.37 o 
  -1  19   6        1.61        3.82      4.52 o 
   0  19   6        2.93        5.48      5.48 o 
   1  19   6      136.30      140.93      8.29 o 
   2  19   6        0.80        1.67      5.06 o 
   3  19   6        0.08        0.92      4.38 o 
  -4  20   6       24.93       26.15      5.08 o 
  -3  20   6        8.05        2.36      4.57 o 
  -2  20   6       50.93       41.04      6.19 o 
  -1  20   6        0.33        5.54      5.54 o 
   0  20   6       26.11       26.82      5.91 o 
   1  20   6        6.65        1.08      5.84 o 
   2  20   6        1.42       10.07      5.30 o 
   3  20   6        7.56       12.54      4.77 o 
  -3  21   6        3.56        5.58      4.38 o 
  -2  21   6       19.42       10.82      5.23 o 
  -1  21   6       56.40       62.13      6.66 o 
   0  21   6        7.30       12.50      5.16 o 
   1  21   6        3.92        4.94      5.30 o 
   2  21   6       60.97       62.27      6.73 o 
  -3  22   6       10.31       12.65      4.28 o 
  -2  22   6        4.39        1.92      4.63 o 
  -1  22   6       30.25       31.37      5.88 o 
   0  22   6        1.91        8.90      4.76 o 
   1  22   6        0.09        4.16      5.09 o 
   2  22   6        4.70        0.84      5.57 o 
  -3  23   6        6.12       10.34      3.83 o 
  -2  23   6       20.93       17.85      4.94 o 
  -1  23   6        7.60        7.89      4.83 o 
   0  23   6       20.56       21.95      5.55 o 
   1  23   6       28.91       39.27      5.76 o 
   2  23   6        0.42        8.35      4.68 o 
  -2  24   6        9.00       15.80      4.33 o 
  -1  24   6        0.50        0.52      4.21 o 
   0  24   6        9.79       15.82      4.91 o 
   1  24   6        0.00        3.47      4.66 o 
  -2  25   6        0.36        1.89      4.01 o 
  -1  25   6        3.18        7.69      4.43 o 
   0  25   6        3.14        1.98      4.50 o 
   1  25   6        0.01        0.82      4.68 o 
  -1  26   6       16.40       18.04      4.54 o 
  -5   1   7        2.68       10.02      5.95 o 
  -4   1   7        0.93        5.23      4.97 o 
  -3   1   7        4.42        2.17      4.31 o 
  -2   1   7        0.02        1.47      3.51 o 
  -1   1   7        5.13        0.00      3.50 o 
   0   1   7       68.38       58.23      4.90 o 
   1   1   7       23.97       23.95      4.49 o 
   2   1   7       16.22       17.74      3.55 o 
   3   1   7       23.70       21.70      3.42 o 
   4   1   7        6.48        1.82      2.95 o 
  -5   2   7        0.59        5.56      5.56 o 
  -4   2   7       27.19       26.04      5.84 o 
  -3   2   7        0.38        6.52      3.92 o 
  -2   2   7        0.01        3.33      3.65 o 
  -1   2   7        0.94        3.73      3.73 o 
   0   2   7        0.09        3.65      3.66 o 
   1   2   7       62.70       53.68      5.02 o 
   2   2   7        9.25        6.34      3.68 o 
   3   2   7        1.56        5.97      3.31 o 
   4   2   7        2.05        6.12      2.86 o 
  -5   3   7        1.07        2.08      5.60 o 
  -4   3   7        0.67        5.12      5.12 o 
  -3   3   7        2.73        4.18      4.18 o 
  -2   3   7        8.24        8.41      3.92 o 
  -1   3   7       18.03       14.75      4.23 o 
   0   3   7        1.70        0.08      4.05 o 
   1   3   7        5.11        6.17      4.36 o 
   2   3   7        5.32        9.28      4.07 o 
   3   3   7        5.58       11.44      3.64 o 
   4   3   7        2.61        1.66      3.17 o 
  -5   4   7        1.18        5.55      5.55 o 
  -4   4   7        3.38       11.32      4.71 o 
  -3   4   7        0.87        1.89      4.36 o 
  -2   4   7        1.59        1.16      3.80 o 
  -1   4   7       18.25       10.55      4.39 o 
   0   4   7       38.14       39.87      4.94 o 
   1   4   7       13.61       20.88      4.92 o 
   2   4   7       26.74       29.34      4.49 o 
   3   4   7       23.69       22.28      4.05 o 
   4   4   7       20.09       20.58      3.52 o 
  -5   5   7        4.60        8.80      5.35 o 
  -4   5   7       11.03       14.17      4.87 o 
  -3   5   7       20.66       22.46      5.05 o 
  -2   5   7        1.02        3.52      3.78 o 
  -1   5   7       19.65       17.43      4.73 o 
   0   5   7       32.17       26.76      5.20 o 
   1   5   7       36.72       33.83      6.10 o 
   2   5   7        4.57        0.21      4.43 o 
   3   5   7        3.54        7.24      4.27 o 
   4   5   7        3.67        5.18      3.41 o 
  -5   6   7        2.25        5.60      5.60 o 
  -4   6   7        0.47        2.57      4.24 o 
  -3   6   7       19.61       15.24      5.17 o 
  -2   6   7        4.72        2.29      4.04 o 
  -1   6   7       35.61       36.85      5.11 o 
   0   6   7       42.86       33.15      5.00 o 
   1   6   7      109.34      122.80      6.97 o 
   2   6   7        1.16        3.85      4.50 o 
   3   6   7       41.20       47.13      5.00 o 
   4   6   7        0.17        0.10      3.27 o 
  -5   7   7       15.89       19.54      5.68 o 
  -4   7   7        2.71        8.20      4.17 o 
  -3   7   7       10.94        6.54      4.64 o 
  -2   7   7       21.78       20.62      4.38 o 
  -1   7   7        9.46        6.13      4.72 o 
   0   7   7        0.08        2.57      3.91 o 
   1   7   7        1.61        5.51      5.51 o 
   2   7   7       31.18       34.93      5.67 o 
   3   7   7        5.01        1.53      4.51 o 
   4   7   7       10.59        8.31      3.71 o 
  -5   8   7        3.18        1.47      5.05 o 
  -4   8   7        0.86        0.84      4.22 o 
  -3   8   7        0.25        4.06      4.06 o 
  -2   8   7        1.15        2.25      4.18 o 
  -1   8   7       48.47       48.83      5.09 o 
   0   8   7        1.07        3.79      3.79 o 
   1   8   7       48.55       57.01      5.80 o 
   2   8   7       39.01       48.34      6.03 o 
   3   8   7        0.01        2.23      4.41 o 
  -5   9   7        0.20        3.11      4.57 o 
  -4   9   7        2.70        3.25      4.05 o 
  -3   9   7        0.18        3.86      3.86 o 
  -2   9   7        7.40        3.13      4.37 o 
  -1   9   7        0.28        3.85      4.34 o 
   0   9   7        1.78        0.18      4.56 o 
   1   9   7        7.11        6.98      5.93 o 
   2   9   7        0.05        6.00      6.00 o 
   3   9   7        0.85        0.00      4.61 o 
  -5  10   7        0.19        3.04      4.39 o 
  -4  10   7        2.45        1.20      4.08 o 
  -3  10   7        0.01        3.81      3.81 o 
  -2  10   7       31.07       32.00      4.70 o 
  -1  10   7       57.99       51.64      5.19 o 
   0  10   7       74.52       82.70      5.85 o 
   1  10   7      135.10      152.51      7.58 o 
   2  10   7       91.49       95.10      7.27 o 
   3  10   7        0.20        0.16      4.82 o 
  -5  11   7        6.10        4.81      4.48 o 
  -4  11   7        0.43        4.18      4.18 o 
  -3  11   7        3.93        3.61      4.21 o 
  -2  11   7       11.03        9.01      4.19 o 
  -1  11   7        3.20        4.27      4.27 o 
   0  11   7        4.70        4.93      5.29 o 
   1  11   7        5.42        5.60      5.60 o 
   2  11   7        9.54        5.00      5.98 o 
   3  11   7       11.64        9.59      5.23 o 
  -4  12   7        6.01        7.61      4.38 o 
  -3  12   7        4.99        6.42      4.35 o 
  -2  12   7        3.25        0.40      3.82 o 
  -1  12   7        3.08        6.96      3.96 o 
   0  12   7       75.58       84.90      6.12 o 
   1  12   7        0.09        0.66      4.67 o 
   2  12   7       39.73       34.69      6.18 o 
   3  12   7        0.68        5.38      5.38 o 
  -4  13   7        7.31        2.13      4.48 o 
  -3  13   7        6.38        5.10      4.44 o 
  -2  13   7        0.01        2.50      3.87 o 
  -1  13   7        9.43        7.73      4.15 o 
   0  13   7        6.17        0.83      5.00 o 
   1  13   7        9.36        5.88      4.93 o 
   2  13   7        0.80        2.53      4.99 o 
   3  13   7        1.86        3.80      5.08 o 
  -4  14   7        4.70        0.00      4.37 o 
  -3  14   7       24.59       28.34      4.83 o 
  -2  14   7        2.10        7.53      3.92 o 
  -1  14   7        8.18        9.25      4.04 o 
   0  14   7        9.99       11.88      4.66 o 
   1  14   7        8.33        1.27      4.97 o 
   2  14   7        0.53        0.26      4.95 o 
   3  14   7        1.59        2.54      5.33 o 
  -4  15   7        2.33        0.51      4.20 o 
  -3  15   7        2.73        3.88      4.34 o 
  -2  15   7        3.90        3.41      4.18 o 
  -1  15   7        0.30        3.58      4.11 o 
   0  15   7       12.73       10.22      4.81 o 
   1  15   7        6.04        3.33      4.62 o 
   2  15   7        1.63        5.88      5.88 o 
   3  15   7        8.23        8.57      5.45 o 
  -4  16   7        7.92        7.37      4.06 o 
  -3  16   7        1.67        4.20      3.97 o 
  -2  16   7       14.53        7.44      4.66 o 
  -1  16   7       11.15       11.40      4.41 o 
   0  16   7        5.39        4.82      4.82 o 
   1  16   7        1.80        3.53      4.89 o 
   2  16   7       55.93       60.21      6.47 o 
  -4  17   7        0.35        3.72      3.86 o 
  -3  17   7        0.60        4.10      4.31 o 
  -2  17   7        8.13        8.69      4.26 o 
  -1  17   7        0.54        1.87      4.17 o 
   0  17   7       16.77       15.68      5.35 o 
   1  17   7        6.13        5.47      5.47 o 
   2  17   7        0.30        5.27      5.27 o 
  -3  18   7       12.20       12.84      4.67 o 
  -2  18   7        0.77        0.75      3.90 o 
  -1  18   7        0.62        4.68      4.68 o 
   0  18   7       12.65       11.47      4.93 o 
   1  18   7       25.64       33.34      5.51 o 
   2  18   7       12.13       10.95      5.25 o 
  -3  19   7       17.27       15.59      4.41 o 
  -2  19   7        2.02        0.22      4.02 o 
  -1  19   7       16.20       14.88      5.40 o 
   0  19   7        2.79        3.85      4.59 o 
   1  19   7        3.67        3.47      5.01 o 
   2  19   7        1.56        4.94      4.94 o 
  -3  20   7        0.00        3.83      3.83 o 
  -2  20   7        6.62        7.88      4.35 o 
  -1  20   7       23.84       28.44      5.50 o 
   0  20   7        0.02        4.41      4.41 o 
   1  20   7        1.46        6.07      4.42 o 
  -2  21   7       12.82        9.49      4.45 o 
  -1  21   7       11.11        7.31      4.91 o 
   0  21   7        0.01        1.11      4.23 o 
   1  21   7        0.77        7.40      4.61 o 
  -2  22   7        1.58        1.06      4.21 o 
  -1  22   7        7.25        2.06      4.49 o 
   0  22   7        0.82        6.52      4.36 o 
  -1  23   7        1.66        2.96      3.90 o 
  -4   0   8      101.80      109.11      8.13 o 
  -3   0   8        9.60        8.17      5.52 o 
  -2   0   8       12.99       10.44      3.98 o 
  -1   0   8        0.08        3.99      3.99 o 
   0   0   8        3.72        4.73      3.29 o 
   1   0   8       36.66       29.59      4.47 o 
   2   0   8       48.14       48.63      4.84 o 
   3   0   8       25.25       22.12      3.26 o 
  -4   1   8        2.26        6.25      6.25 o 
  -3   1   8       33.75       29.42      6.03 o 
  -2   1   8        2.21        1.83      3.53 o 
  -1   1   8       36.57       37.65      4.55 o 
   0   1   8        0.85        3.61      3.61 o 
   1   1   8        8.15       10.27      4.42 o 
   2   1   8       15.88       17.62      4.65 o 
   3   1   8        0.36        1.39      3.05 o 
  -4   2   8       14.86        9.06      5.11 o 
  -3   2   8       52.40       55.40      6.43 o 
  -2   2   8        0.02        2.76      3.47 o 
  -1   2   8        2.57        3.95      3.95 o 
   0   2   8        7.15       11.22      3.55 o 
   1   2   8       24.07       31.14      4.60 o 
   2   2   8       59.79       52.86      4.98 o 
   3   2   8        0.16        1.29      3.14 o 
  -4   3   8        3.31        1.49      4.50 o 
  -3   3   8       11.05        3.21      5.31 o 
  -2   3   8        6.33        3.43      3.74 o 
  -1   3   8        0.93        3.70      3.70 o 
   0   3   8        7.71        6.42      3.72 o 
   1   3   8       15.27       14.14      4.59 o 
   2   3   8       17.46       16.66      4.62 o 
   3   3   8        4.19        6.31      3.21 o 
  -4   4   8        1.70        3.30      4.29 o 
  -3   4   8       12.20        9.61      4.50 o 
  -2   4   8        0.19        3.01      3.63 o 
  -1   4   8       15.56       14.00      4.15 o 
   0   4   8        0.00        0.36      3.56 o 
   1   4   8        2.46        4.13      4.13 o 
   2   4   8        7.99        6.35      4.59 o 
   3   4   8        0.05        3.56      3.56 o 
  -4   5   8        0.24        4.00      4.00 o 
  -3   5   8        2.23        1.28      4.15 o 
  -2   5   8        0.28        2.13      3.44 o 
  -1   5   8        0.53        3.75      3.75 o 
   0   5   8        0.12        3.69      3.69 o 
   1   5   8        0.12        4.02      4.02 o 
   2   5   8       20.90       27.08      4.52 o 
   3   5   8        3.55        4.25      3.65 o 
  -4   6   8        0.03        3.69      3.79 o 
  -3   6   8        0.37        0.79      4.00 o 
  -2   6   8        1.86        1.21      3.45 o 
  -1   6   8        4.58        6.65      3.71 o 
   0   6   8        3.46        3.76      3.67 o 
   1   6   8        1.38        6.17      4.51 o 
   2   6   8        0.78        1.59      4.44 o 
   3   6   8        5.44       10.36      3.85 o 
  -4   7   8        1.16        1.37      4.06 o 
  -3   7   8        4.68        5.01      4.09 o 
  -2   7   8        0.05        1.79      3.35 o 
  -1   7   8        0.91        0.28      3.70 o 
   0   7   8        1.62        2.48      3.88 o 
   1   7   8       40.28       39.12      5.42 o 
   2   7   8        2.36        4.17      4.42 o 
   3   7   8        4.00        6.71      3.97 o 
  -4   8   8        2.20        0.52      4.06 o 
  -3   8   8        5.25        0.89      4.31 o 
  -2   8   8        2.44        2.09      3.71 o 
  -1   8   8        3.25        3.91      3.82 o 
   0   8   8        0.15        1.44      3.69 o 
   1   8   8        5.13        2.92      5.12 o 
   2   8   8        1.18        1.36      4.76 o 
  -4   9   8        0.69        1.04      3.93 o 
  -3   9   8       13.42       12.01      4.39 o 
  -2   9   8        0.43        3.07      3.78 o 
  -1   9   8       12.55       14.51      3.90 o 
   0   9   8        0.55        2.53      3.81 o 
   1   9   8       25.51       16.64      5.09 o 
   2   9   8       37.97       42.44      5.34 o 
  -4  10   8        1.34        3.75      3.75 o 
  -3  10   8        0.88        4.71      3.99 o 
  -2  10   8        0.27        2.52      3.96 o 
  -1  10   8        0.32        3.14      3.81 o 
   0  10   8        3.96        1.87      4.19 o 
   1  10   8        6.39        8.71      5.56 o 
   2  10   8        0.61        4.97      4.97 o 
  -4  11   8        0.00        2.42      3.72 o 
  -3  11   8        0.73        4.51      3.56 o 
  -2  11   8       17.80       19.12      4.42 o 
  -1  11   8        0.03        1.06      3.71 o 
   0  11   8        3.00        0.49      4.65 o 
   1  11   8       64.58       61.50      6.63 o 
   2  11   8        0.01        2.21      4.41 o 
  -3  12   8        0.19        3.71      3.71 o 
  -2  12   8        8.30        3.89      4.22 o 
  -1  12   8        0.69        2.05      3.78 o 
   0  12   8       28.03       23.68      5.79 o 
   1  12   8       18.49       16.85      5.39 o 
   2  12   8        1.11        1.21      4.39 o 
  -3  13   8        0.23        1.77      3.44 o 
  -2  13   8        0.06        4.00      4.00 o 
  -1  13   8        4.82        3.16      3.87 o 
   0  13   8       54.22       51.45      6.22 o 
   1  13   8        0.13        2.08      4.19 o 
   2  13   8        6.38        5.38      4.71 o 
  -3  14   8        0.56        3.61      3.44 o 
  -2  14   8        1.75        2.96      3.97 o 
  -1  14   8        1.46        1.90      4.09 o 
   0  14   8        6.24        4.84      4.84 o 
   1  14   8        0.27        4.19      4.19 o 
   2  14   8        0.19        4.52      4.52 o 
  -3  15   8        0.25        4.07      3.32 o 
  -2  15   8        9.42        2.57      4.17 o 
  -1  15   8        1.60        4.05      4.05 o 
   0  15   8        1.60        0.21      4.13 o 
   1  15   8        3.10        7.39      4.25 o 
  -3  16   8        0.03        2.88      3.37 o 
  -2  16   8        0.72        3.99      3.99 o 
  -1  16   8        4.35        0.62      4.00 o 
   0  16   8        3.85        2.86      4.27 o 
   1  16   8        1.10        0.78      4.20 o 
  -2  17   8        7.56        9.90      3.69 o 
  -1  17   8        1.79        2.64      3.77 o 
   0  17   8        4.97        1.59      4.28 o 
   1  17   8        4.62        5.48      4.19 o 
  -2  18   8        0.20        2.63      3.54 o 
  -1  18   8        1.29        3.98      3.79 o 
   0  18   8        7.17        5.05      5.05 o 
  -1  19   8        0.35        2.86      3.66 o 
  -3   1   9        0.00        2.71      3.12 o 
  -2   1   9        1.14        1.00      3.02 o 
  -1   1   9       11.84       15.64      3.49 o 
   0   1   9        4.03        9.10      3.38 o 
   1   1   9        3.95        7.98      3.21 o 
  -3   2   9        0.01        1.20      3.07 o 
  -2   2   9        0.02        2.43      3.07 o 
  -1   2   9        0.11        0.99      3.26 o 
   0   2   9        9.58        9.99      3.76 o 
   1   2   9        2.06        4.19      3.32 o 
  -3   3   9        0.58        2.86      3.12 o 
  -2   3   9        0.94        1.79      3.27 o 
  -1   3   9        1.53        3.78      3.22 o 
   0   3   9        2.68        1.38      3.70 o 
   1   3   9        0.00        1.50      3.41 o 
  -3   4   9        0.17        3.25      3.25 o 
  -2   4   9        1.32        5.25      3.23 o 
  -1   4   9        4.32        5.28      3.53 o 
   0   4   9        0.43        3.25      3.72 o 
   1   4   9        2.78        2.27      3.55 o 
  -3   5   9        0.18        0.35      3.26 o 
  -2   5   9        1.74        1.91      3.48 o 
  -1   5   9        2.64        3.02      3.65 o 
   0   5   9        9.39       12.36      4.03 o 
   1   5   9        0.60        3.24      3.66 o 
  -3   6   9        0.60        2.99      3.26 o 
  -2   6   9        1.57        1.14      3.49 o 
  -1   6   9        4.79        2.00      3.62 o 
   0   6   9       14.03       13.92      4.43 o 
   1   6   9        0.82        1.04      3.93 o 
  -3   7   9        1.52        1.59      3.22 o 
  -2   7   9        0.62        0.88      3.54 o 
  -1   7   9        0.17        0.97      3.43 o 
   0   7   9        1.47        1.09      4.05 o 
   1   7   9       10.03        9.03      4.05 o 
  -3   8   9        0.03        1.14      3.27 o 
  -2   8   9        7.82        5.91      3.53 o 
  -1   8   9        0.39        2.83      3.31 o 
   0   8   9        8.66        5.56      4.17 o 
   1   8   9        5.44        5.56      4.10 o 
  -2   9   9        0.04        0.97      3.42 o 
  -1   9   9        0.31        3.51      3.61 o 
   0   9   9        0.00        2.46      4.25 o 
   1   9   9        0.63        1.53      4.19 o 
  -2  10   9        7.70        8.29      3.29 o 
  -1  10   9       13.57       10.92      3.83 o 
   0  10   9       27.53       24.43      4.57 o 
  -2  11   9        0.38        2.79      3.35 o 
  -1  11   9        0.37        2.92      3.79 o 
   0  11   9        0.00        3.28      3.95 o 
  -2  12   9        1.13        5.04      3.23 o 
  -1  12   9       11.51       12.45      3.85 o 
   0  12   9        0.18        3.61      3.61 o 
  -1  13   9        1.08        4.58      3.50 o 
                                                 
